# Supplementary material for: Rifampin Regulation of Drug Transporters Gene Expression and the Association of MicroRNAs in Human Hepatocytes
Source: Front Pharmacol. 2016 Apr 26;7:111. doi: 10.3389/fphar.2016.00111 (PMC4845040; doi:10.3389/fphar.2016.00111)
Supplement: Supplementary file 2 [file Table2.XLSX]

## Sheet: all transp correct FDR
Transporter Gene Name	Log2FC	P Value	Corrected FDR
OSTBETA (SLC51b)	3.66306	1.19596e-113	4.90342e-111
SLC27A2	1.34231	2.82429e-46	5.78979e-44
SLC13A5	1.51269	7.7015e-44	1.05254e-41
SLC6A12	1.45258	4.368e-25	4.4772e-23
ABCC2	0.887985	3.56322e-23	2.92184e-21
SLC5A12	2.96001	1.6589e-21	1.13358e-19
ABCC11	0.955019	1.66452e-20	9.74933e-19
TRPV4	1.02709	8.36584e-19	4.28749e-17
ABCB1	0.781842	6.62937e-18	3.02004e-16
KCNK5	-1.13739	5.50043e-17	2.25517e-15
SLCO2B1	0.78683	2.34105e-16	8.72573e-15
CACNA1H	1.09315	4.30728e-15	1.47165e-13
ABCC6	0.725863	5.82091e-14	1.83582e-12
SLC23A2	0.753795	5.78911e-13	1.69538e-11
SLC27A5	0.95364	1.0303e-12	2.81616e-11
SLC46A3	0.671536	8.23942e-12	2.11135e-10
SLCO1B3	-0.651546	2.1495e-11	5.18408e-10
ATP9A	-0.598329	1.97889e-10	4.50748e-09
SLC2A12	0.787238	2.38966e-10	5.15663e-09
KCNMA1	0.738706	2.77306e-10	5.68478e-09
ATP8B4	0.878745	1.51406e-09	2.95602e-08
SLC5A11	1.96402	2.06101e-09	3.84098e-08
SLC2A2	-0.526224	5.76699e-09	1.02803e-07
CUTC	0.572932	1.20138e-08	2.05235e-07
MFSD2A	0.770329	1.99245e-08	3.26762e-07
SLC6A20	1.06717	4.11588e-08	6.49043e-07
SLC20A2	-0.50616	4.49061e-08	6.81907e-07
SLC25A5	0.492367	1.82955e-07	2.67898e-06
SLC25A22	0.757126	2.43236e-07	3.43886e-06
SLCO4C1	0.547918	2.83648e-07	3.87653e-06
ABCA2	0.668828	3.14193e-07	4.0256e-06
ATP2B4	-0.47925	3.11423e-07	4.0256e-06
SLC9A8	0.673997	5.68371e-07	7.06157e-06
ANXA2P2	-0.449753	8.14662e-07	9.82387e-06
SLC4A4	0.457493	9.68537e-07	1.13457e-05
SLC38A2	-0.424062	1.85662e-06	2.11448e-05
SLC47A1	0.457513	2.63504e-06	2.84307e-05
SLC29A4	1.3328	2.58291e-06	2.84307e-05
SLC38A3	0.478637	3.22443e-06	3.38979e-05
SLC29A1	0.464273	4.68112e-06	4.79815e-05
ANXA2	-0.408635	5.20485e-06	5.20485e-05
SLC20A1	0.442978	1.12533e-05	0.000109854
SLC3A2	0.415225	1.3151e-05	0.000125394
SLC17A1	-0.477052	1.66649e-05	0.000155287
SLC25A13	0.398896	1.75079e-05	0.000159516
SLC3A1	-0.442264	1.91409e-05	0.000170604
AQP3	-0.427887	2.71075e-05	0.00023647
ANXA10	-0.471414	3.23634e-05	0.00026538
ABCB6	0.412478	3.20004e-05	0.00026538
SLC25A42	0.463057	3.1902e-05	0.00026538
SLC43A1	0.44217	3.348e-05	0.000269153
SLC35C1	0.486394	3.42359e-05	0.000269937
PEX26	-0.376818	5.03695e-05	0.000389651
SLC22A9	-0.424197	9.75676e-05	0.000740791
ANXA13	-0.620543	0.000104006	0.000775319
ABCB4	0.359468	0.00012023	0.000880252
SLC1A2	-0.457927	0.000188407	0.00135521
ANXA2P3	-0.817331	0.000203132	0.00141159
ANXA1	-0.455236	0.000202897	0.00141159
SLC2A6	0.576073	0.000241297	0.00164886
SLC2A10	0.371924	0.00029661	0.00199361
SLC30A10	-0.33907	0.000357719	0.00236556
SLC4A2	0.3752	0.000410324	0.00267036
AQP7	-0.593836	0.000429554	0.00275183
SLC26A4	-1.40225	0.000486976	0.00302515
ABCG8	0.361175	0.000483069	0.00302515
SLC15A1	-0.339415	0.000501331	0.00306785
ATP13A1	0.564131	0.000654482	0.00394614
SLC29A3	0.49376	0.00072565	0.00431184
SLC27A3	-0.483725	0.000768975	0.004504
ATP5G1	0.348807	0.0010509	0.0060686
SLC1A4	0.348354	0.00111093	0.00632611
SLC4A7	0.34494	0.00114215	0.00641481
SLC24A6	0.46936	0.00124127	0.00687732
SLC30A1	0.296297	0.00151549	0.00828469
SCN9A	-0.29998	0.00159633	0.00849995
SLC23A3	-0.679743	0.00157799	0.00849995
PEX16	0.421539	0.00197866	0.0104007
PEX6	0.36645	0.0021272	0.0110399
SLC22A23	0.437635	0.00236532	0.0121223
ATP1B1	-0.273891	0.00270496	0.0136918
SLC25A44	0.297696	0.00292858	0.0146429
SLC16A12	-0.299448	0.00327604	0.0161828
SLC35A3	-0.282547	0.00379497	0.0185231
AQP9	0.253457	0.0047182	0.0227584
TRPV1	0.45168	0.00548017	0.0261264
SLC17A5	-0.272747	0.00556918	0.0262456
SLC6A9	0.627653	0.00566352	0.0263869
SLC19A3	0.271453	0.0059773	0.0275359
LAPTM4A	-0.246971	0.00629313	0.0286687
SLC35A4	0.293377	0.00647616	0.0291783
SLC35A5	-0.272368	0.00695299	0.0309861
SLC38A10	0.281775	0.00727526	0.0320737
SLC35D2	0.264114	0.00757771	0.0330517
SLC38A7	0.314808	0.00784694	0.0338658
ABCF1	0.259765	0.00819587	0.0350032
AQP7P1	-0.281235	0.00848983	0.0355187
SLC26A2	-0.307514	0.00841741	0.0355187
ABCA8	-0.24924	0.00861935	0.0356963
SLC25A38	0.261797	0.00913555	0.0370849
SLC25A23	0.449503	0.0090531	0.0370849
ATP6V0C	0.475944	0.00929973	0.0373813
ABCC3	0.237665	0.00975139	0.038443
SLC25A34	-0.609465	0.00974785	0.038443
TRPV3	0.679893	0.00994663	0.0388392
AQP4	-0.295146	0.0101403	0.0392221
PEX14	0.451213	0.0105164	0.0402965
ATP13A3	-0.225554	0.0114149	0.0429366
ABCC10	0.444283	0.0113742	0.0429366
SLC35E2B	0.347483	0.0132489	0.0493822
OSTalpha (SLC51a)	0.26937	0.0135456	0.0500332
SLC5A10	0.762103	0.0137836	0.0504577
SLC17A3	-0.249884	0.0139298	0.0505417
SLC25A25	-0.296123	0.0141917	0.0510404
CACNB2	-0.484224	0.014989	0.0534392
ABCG2	0.242543	0.0152096	0.0537582
SLC44A3	-0.27909	0.0157644	0.0552426
SLC26A1	0.343315	0.0163122	0.0562018
SLC39A7	0.232195	0.0162698	0.0562018
SLC39A3	0.458077	0.0164662	0.0562596
SLC12A4	0.253658	0.0167884	0.0568862
SLC19A1	0.501463	0.0178666	0.0581374
SLC41A3	0.280949	0.0178546	0.0581374
SLC24A1	-0.39704	0.0178251	0.0581374
SLC22A3	0.226287	0.0178075	0.0581374
ABCD4	0.326271	0.0173681	0.0581374
SLC2A13	-0.241175	0.0186246	0.059657
SLC22A1	-0.214418	0.0185094	0.059657
SLC17A4	0.235239	0.0195621	0.0621743
CTNS	0.412019	0.0201747	0.0631423
SLC35E2	0.452346	0.020148	0.0631423
ATP2A2	0.207893	0.0223381	0.0693834
ATP5C1	-0.207539	0.0231585	0.0713908
SLC39A6	-0.22514	0.0235547	0.0715366
ATP8B1	0.20951	0.0235355	0.0715366
SLC25A24	-0.325834	0.0242092	0.0729835
SLC25A15	0.206879	0.0262557	0.0785755
SLC25A27	0.320965	0.0270486	0.0803619
ATP6V0D1	0.248345	0.0278167	0.0820492
ANXA2P1	-0.322929	0.0284492	0.0833156
SLC25A29	-0.343409	0.0288666	0.0839383
ANXA5	-0.195034	0.0300982	0.0869032
SLC2A1	0.377512	0.03054	0.0875621
SLC12A8	0.287985	0.0323151	0.0920082
ANXA4	-0.203341	0.0342497	0.0961807
SLC46A1	0.209751	0.0341556	0.0961807
ABCB10	-0.206462	0.0349594	0.0975057
SLC43A2	0.72432	0.035322	0.0978514
SLC25A39	0.23772	0.0372155	0.102405
ABCG1	0.451054	0.0378984	0.102903
ABCB8	0.274222	0.0377879	0.102903
ABCA11P	0.373538	0.0396789	0.106329
SLC2A3	0.617992	0.0394212	0.106329
SLC22A7	-0.205842	0.0402773	0.107232
ATP6AP1	0.220591	0.0444253	0.117512
SCARB2	-0.176629	0.0478174	0.125674
SLC7A11	0.241495	0.0490565	0.128109
SLC22A18	0.220792	0.049907	0.129505
SLC22A25	0.210169	0.0506831	0.129875
KCNE1	0.323836	0.0506175	0.129875
ATP5E	-0.182938	0.0510817	0.130084
SLC38A1	-0.174093	0.0534312	0.135227
SLC9A6	-0.201184	0.0541398	0.135349
SLC25A30	-0.184088	0.0540729	0.135349
SLC16A4	-0.191972	0.0584053	0.145128
TAPBPL	-0.259776	0.0617189	0.152438
PEX5	0.199779	0.0636834	0.156348
ABCC5	0.223173	0.0660482	0.161189
TAPBP	0.187161	0.0705379	0.171127
ATP5O	-0.174542	0.071105	0.171489
ABCC6P1	0.202026	0.0750802	0.180017
ATP13A2	0.349334	0.0797169	0.190023
SCARB1	0.171487	0.0823803	0.193005
ATP5H	-0.169324	0.082227	0.193005
SLC15A4	-0.170375	0.0820784	0.193005
ATP11A	0.194349	0.0878644	0.204684
SLC7A6	0.175443	0.0891056	0.206403
ABCC4	0.229794	0.0897957	0.206833
ABCF2	0.186367	0.0905581	0.207424
SLC15A3	0.297427	0.0919934	0.20954
SLC9A1	0.395588	0.0942136	0.213412
MFSD9	0.19611	0.101091	0.226489
KCNT2	-0.168877	0.100966	0.226489
SLC35F5	-0.153273	0.101957	0.227187
ATP6V1G2-DDX39B	0.154464	0.103145	0.228593
SLC16A14	0.488316	0.106767	0.235346
ABCC9	-0.147639	0.110358	0.24196
ABCA4	0.400487	0.114573	0.247236
SLC39A10	-0.19218	0.114477	0.247236
ANXA11	-0.154281	0.113558	0.247236
SLC26A6	0.237785	0.116581	0.250252
TAP1	-0.164465	0.118263	0.252541
ATP6V0B	0.163989	0.126536	0.268806
SLC10A5	0.215149	0.133227	0.281563
SLC2A9	0.209291	0.137746	0.289619
ATP2B2	0.227471	0.14754	0.308629
ATP1A1	-0.129036	0.148809	0.309704
SLC45A3	0.189049	0.151043	0.312766
SLC10A7	-0.175751	0.15577	0.320933
SLC22A15	-0.207009	0.160189	0.328387
ANXA3	-0.233577	0.16203	0.328872
SLC1A5	-0.412927	0.161682	0.328872
SLC31A1	0.125644	0.167594	0.338489
SLC25A20	0.130179	0.173444	0.33863
AQP7P3	0.422708	0.173175	0.33863
SLC5A6	0.155958	0.172496	0.33863
SLC40A1	0.124475	0.171964	0.33863
SLC33A1	-0.131195	0.17058	0.33863
SLC25A10	-0.165289	0.169572	0.33863
ATP5J	-0.126634	0.169246	0.33863
SLC28A1	0.124454	0.180895	0.351502
SLC35C2	0.151889	0.182229	0.352423
SLC36A4	0.156764	0.186332	0.358666
SLC35D1	-0.118509	0.190983	0.365902
SLC25A33	-0.14978	0.192571	0.367228
ABCD3	0.1164	0.197967	0.37577
SLC25A40	-0.147155	0.199104	0.376188
SLC25A11	0.151332	0.202458	0.379031
KCNJ8	0.127016	0.20234	0.379031
CACNA2D4	0.383547	0.204602	0.381303
SLC7A5	0.199598	0.209227	0.38816
SLC10A1	-0.115643	0.212558	0.392563
SLC44A1	0.116304	0.214035	0.393517
ABCD1	0.246806	0.222466	0.407193
SLC35E3	-0.176155	0.234282	0.426913
ATP11B	-0.107616	0.240841	0.436925
SLC7A5P2	0.262301	0.245347	0.439268
ATP6AP2	-0.10831	0.244393	0.439268
SLC38A11	-0.288746	0.244	0.439268
KCNJ2	-0.252285	0.258789	0.459323
SLC39A13	0.161596	0.258344	0.459323
SLC22A10	0.160455	0.27673	0.489049
LAPTM4B	-0.113955	0.27896	0.490874
SLC1A3	-0.190876	0.28231	0.494647
SLC37A2	0.27075	0.296372	0.510557
SLC31A2	0.100987	0.29606	0.510557
SLC25A32	-0.110277	0.295362	0.510557
SLC25A45	0.184642	0.292976	0.510557
ABCB7	0.10452	0.297772	0.510822
SLC22A5	-0.113963	0.300716	0.513723
ATP6V0A1	0.102723	0.314232	0.534586
SLC12A9	0.229779	0.316817	0.536756
ABCB11	-0.093955	0.324033	0.546722
ABCA7	0.292001	0.329917	0.554369
SLC7A7	0.197239	0.337617	0.558157
ATP5L	-0.0990062	0.337296	0.558157
ATP6V1D	-0.096332	0.336304	0.558157
ANXA7	-0.087429	0.334495	0.558157
SLC25A12	-0.218483	0.340767	0.561102
ATP6V1H	0.099775	0.344541	0.562796
SLC37A3	-0.101169	0.343182	0.562796
MFSD10	0.223019	0.346158	0.563194
SLC25A26	0.112329	0.35056	0.568102
SLC25A4	0.0921904	0.353004	0.56981
SLC41A2	-0.0850865	0.354994	0.570775
ANXA9	0.106756	0.371863	0.581923
SLC30A2	-0.264519	0.371782	0.581923
SLC25A14	-0.165551	0.37138	0.581923
SLC13A3	0.190403	0.367931	0.581923
PEX3	-0.0898478	0.367811	0.581923
ABCF3	0.0952367	0.366587	0.581923
SLC30A4	-0.114811	0.363743	0.581923
KCND3	0.113111	0.382147	0.591247
ATP5A1	-0.0783221	0.382058	0.591247
ATP6V1B2	-0.0813342	0.381647	0.591247
SLC10A3	-0.178312	0.386192	0.595259
ABCG5	0.0931935	0.389062	0.597437
ATP5L2	0.184741	0.391687	0.599222
SLC35E1	0.0838869	0.393303	0.599459
PEX1	0.0873082	0.39487	0.599618
PEX2	-0.083741	0.39961	0.604576
SLC8A1	0.246911	0.403368	0.605791
SLC38A4	0.0769471	0.402234	0.605791
CACNA1D	-0.105262	0.406305	0.607975
SLC27A4	0.0919242	0.415941	0.62013
SLC35A1	-0.0852788	0.417548	0.62027
SLC6A16	0.236621	0.422774	0.62128
SLC16A13	0.0961663	0.421793	0.62128
SLC16A10	0.120648	0.421079	0.62128
ATP2C1	-0.0729707	0.428125	0.626898
ATP5F1	-0.0775172	0.430464	0.628079
PEX11A	-0.09681	0.44095	0.632131
PEX7	-0.11617	0.440346	0.632131
KCNS3	0.136951	0.440172	0.632131
AQP11	-0.111827	0.438281	0.632131
SLC2A14	-0.179836	0.43518	0.632131
ATP5G3	-0.0689518	0.447691	0.637338
ATP2B1	-0.0744503	0.447445	0.637338
SLC37A4	-0.0702349	0.458974	0.65114
ATP5D	0.0852675	0.462768	0.654258
SLC9A7	0.0897494	0.46626	0.65693
SLC2A8	0.100515	0.469596	0.657114
SLC39A11	0.075039	0.468882	0.657114
SLC37A1	-0.118142	0.47382	0.658529
ATP5J2-PTCD1	0.080541	0.473092	0.658529
SLC35B3	-0.0720842	0.477841	0.659645
ATP5J2	0.0785386	0.477089	0.659645
KCNMB3	0.112681	0.486373	0.669171
ATP8A1	0.130922	0.502634	0.689231
ATP10D	-0.0712838	0.510278	0.69738
SLC48A1	0.0965548	0.513758	0.699804
SLC6A1	-0.0646623	0.520644	0.706834
SLC35B1	0.063992	0.522413	0.706896
ABCA10	0.0853341	0.527566	0.711521
ATP8B3	-0.122435	0.541914	0.721379
SLC12A2	0.0612282	0.540611	0.721379
ATP7B	0.0606408	0.540328	0.721379
SLC25A3	0.0549044	0.539444	0.721379
ANXA6	0.0546224	0.545062	0.723221
TAP2	0.0657531	0.551649	0.7296
SLC12A7	0.0650764	0.557931	0.730836
ATP6V1E1	-0.0560061	0.557225	0.730836
MFSD6	0.0703729	0.557016	0.730836
SLC7A1	0.0808367	0.560724	0.732156
ATP6V1C1	0.0537519	0.565774	0.736405
ATP1B3	0.0742629	0.568482	0.737588
SLCO1B1	0.0514886	0.572614	0.740604
ATP6V0E1	0.0513234	0.579157	0.742045
SLC25A47	-0.0810888	0.578951	0.742045
ABCA1	0.0504807	0.576234	0.742045
SLC36A1	0.0645508	0.588317	0.751433
SLC25A16	-0.0509204	0.621894	0.777367
SLC44A2	0.123228	0.621221	0.777367
SLC27A1	0.144099	0.61993	0.777367
ATP6V0E2	0.0618462	0.618959	0.777367
SLC16A1	0.0455071	0.61451	0.777367
SLC38A6	-0.0746517	0.613903	0.777367
SLC39A1	0.0483252	0.61289	0.777367
PEX19	-0.0451357	0.628297	0.782984
SLC7A9	-0.0560568	0.644533	0.800783
SLC39A14	-0.0393226	0.657344	0.809342
SLC39A9	-0.0405371	0.655633	0.809342
ATP5G2	0.0515806	0.654696	0.809342
KCNE3	-0.11624	0.672895	0.826009
CFTR	0.074003	0.681936	0.832124
SLC25A28	-0.0588609	0.680399	0.832124
ABCA3	-0.0786508	0.686548	0.835266
SLC17A9	-0.0427325	0.696385	0.844728
SLC17A2	-0.0412374	0.7068	0.852317
PEX12	-0.0438147	0.70643	0.852317
SLC25A1	-0.0417418	0.711167	0.852569
MFSD5	-0.0469449	0.710707	0.852569
SLC41A1	0.0516411	0.714773	0.854393
PEX11B	0.0405986	0.724117	0.863046
SLC39A5	0.0428603	0.726508	0.863386
ATP5B	-0.0301768	0.735	0.868444
SLC39A8	-0.0323535	0.734175	0.868444
SLC38A9	0.0345518	0.738305	0.869842
ASNA1	0.0355802	0.750666	0.879352
SLC30A5	-0.0304231	0.748929	0.879352
SLC19A2	0.0311635	0.755986	0.883061
MFSD1	-0.0275874	0.778754	0.907071
PEX10	-0.0410548	0.784774	0.911494
PEX13	-0.0254561	0.787727	0.91234
ABCA6	-0.0218001	0.810991	0.928788
SLC6A13	0.0524695	0.810334	0.928788
SLC16A3	0.0602139	0.807337	0.928788
ATP8B2	-0.048259	0.804582	0.928788
SLC7A2	0.0203	0.820071	0.928809
ABCE1	0.0211443	0.819475	0.928809
SLC26A11	0.0454317	0.819355	0.928809
ATP7A	-0.0287011	0.817227	0.928809
SLC35B2	-0.0215244	0.833342	0.933525
ATP6V1A	0.0190991	0.833267	0.933525
KCNN2	0.0445833	0.830783	0.933525
SLC16A7	0.0238639	0.829698	0.933525
ATP9B	0.0229685	0.839879	0.938285
SLC16A2	0.0150349	0.879474	0.941474
SLC6A6	-0.0295801	0.878597	0.941474
ATP6V0A2	0.0162187	0.87751	0.941474
SLC25A37	0.0271889	0.874923	0.941474
SLC25A18	-0.016931	0.874743	0.941474
KCNK1	0.0229613	0.872648	0.941474
ATP6V1F	0.0206798	0.871337	0.941474
SLC25A46	0.0156268	0.870352	0.941474
SLC25A19	0.0391462	0.867526	0.941474
ATP5EP2	0.027923	0.866655	0.941474
SLC23A1	-0.020136	0.862194	0.941474
SLC11A2	0.0162897	0.861372	0.941474
SLC25A17	-0.0203788	0.858422	0.941474
SLC12A6	-0.0207306	0.849735	0.941474
SLC25A36	0.0508391	0.848858	0.941474
SLC50A1	0.020057	0.847067	0.941474
SLC1A1	-0.0139153	0.881802	0.941508
LAPTM5	0.0194599	0.884349	0.941775
ATP6V1E2	0.022727	0.887363	0.942536
AQP1	-0.02557	0.890283	0.943194
MFSD3	0.0274044	0.896104	0.94448
SLC29A2	-0.0369933	0.894923	0.94448
ATP5I	-0.0152817	0.899916	0.946065
MFSD11	-0.011804	0.916918	0.961475
ABCA9	-0.010382	0.923413	0.963357
ATP11C	0.00908724	0.921192	0.963357
SLC30A9	0.00863062	0.926233	0.963846
SLC35A2	-0.0104456	0.930962	0.966315
SLC30A7	-0.00666362	0.942767	0.966336
SLC30A6	-0.00724974	0.941674	0.966336
ATP5S	-0.0123767	0.939713	0.966336
ATP6V1G1	-0.0075304	0.938859	0.966336
SLC35B4	0.00824132	0.935006	0.966336
SLC43A3	-0.00520802	0.955201	0.976639
SLC2A11	0.0098435	0.962466	0.98162
SCN8A	0.00573796	0.965364	0.982132
MFSD8	0.0039473	0.970504	0.984918
ABCA5	-0.00304508	0.973644	0.985664
SLC5A9	0.00211346	0.98386	0.993553
SLC5A3	-0.00123892	0.989271	0.994121
ATP5SL	0.00157529	0.98845	0.994121
SLCO3A1	0.115409	1	1
SLC25A43	0.000213713	0.998414	1
