# Supplementary material for: Rifampin Regulation of Drug Transporters Gene Expression and the Association of MicroRNAs in Human Hepatocytes
Source: Front Pharmacol. 2016 Apr 26;7:111. doi: 10.3389/fphar.2016.00111 (PMC4845040; doi:10.3389/fphar.2016.00111)
Supplement: Supplementary file 3 [file Table3.XLSX]

## Sheet: Trans-Trans correlation
Transporter gene	Transporter gene	spearman correlation	p-value
SLCO2B1	ATP2B1	0.964286	0.00277778
SLCO2B1	PEX19	0.964286	0.00277778
SLCO1B3	SLC25A27	0.964286	0.00277778
SLC47A1	SLC22A1	0.964286	0.00277778
SLC29A1	ATP6AP1	0.964286	0.00277778
SLC29A1	ATP6V0A1	0.964286	0.00277778
SLC29A1	ATP6V0B	-0.964286	0.00277778
SLC29A1	SLC30A5	-0.964286	0.00277778
SLC22A9	ABCC9	0.964286	0.00277778
SLC22A1	SLC47A1	0.964286	0.00277778
SLC22A1	SLC6A1	0.964286	0.00277778
SLC22A7	SLC24A6	0.964286	0.00277778
SLC22A7	SLC25A26	0.964286	0.00277778
SLC10A1	ABCA10	-0.964286	0.00277778
SLC10A1	ATP6V0E1	0.964286	0.00277778
SLC10A1	SLC25A37	0.964286	0.00277778
SLC10A1	SLC3A1	0.964286	0.00277778
SLC22A5	ATP5O	0.964286	0.00277778
SLC22A5	ATP8A1	0.964286	0.00277778
SLCO1B1	SLC10A3	-0.964286	0.00277778
SLCO1B1	SLC1A3	-0.964286	0.00277778
SLCO1B1	SLC46A3	0.964286	0.00277778
SLC16A1	SLC39A1	-0.964286	0.00277778
SLC16A1	SLC39A7	-0.964286	0.00277778
SLC29A2	SLC25A45	0.964286	0.00277778
SLC27A2	SLC7A1	-0.964286	0.00277778
SLC13A5	PEX1	0.964286	0.00277778
SLC5A12	ABCA1	0.964286	0.00277778
SLC5A12	ATP8B3	-0.964286	0.00277778
SLC27A5	ABCC10	0.964286	0.00277778
SLC46A3	SLCO1B1	0.964286	0.00277778
SLC5A11	ATP5G1	0.964286	0.00277778
SLC5A11	SLC2A10	-0.964286	0.00277778
SLC5A11	SLC4A4	-0.964286	0.00277778
SLC2A2	SLC5A10	0.964286	0.00277778
SLC6A20	SLC17A2	0.964286	0.00277778
SLC20A2	SLC27A3	0.964286	0.00277778
SLC25A5	SLC7A9	-0.964286	0.00277778
SLC9A8	SLC17A5	0.964286	0.00277778
SLC4A4	ABCB8	-0.964286	0.00277778
SLC4A4	SLC31A2	-0.964286	0.00277778
SLC4A4	SLC5A11	-0.964286	0.00277778
SLC4A4	SLC5A6	0.964286	0.00277778
SLC38A2	LAPTM4B	-0.964286	0.00277778
SLC29A4	AQP4	-0.964286	0.00277778
SLC29A4	ATP6V1F	-0.964286	0.00277778
SLC29A4	SLC25A18	-0.964286	0.00277778
SLC38A3	ABCD1	0.964286	0.00277778
SLC38A3	LAPTM4A	-0.964286	0.00277778
SLC17A1	ATP5F1	-0.964286	0.00277778
SLC17A1	KCND3	0.964286	0.00277778
SLC25A13	MFSD8	0.964286	0.00277778
SLC25A13	PEX10	0.964286	0.00277778
SLC3A1	SLC10A1	0.964286	0.00277778
SLC25A42	ATP2B1	0.964286	0.00277778
SLC25A42	SLC25A30	0.964286	0.00277778
SLC43A1	ATP5G1	0.964286	0.00277778
SLC43A1	SLC17A2	0.964286	0.00277778
SLC43A1	SLC25A39	0.964286	0.00277778
SLC43A1	SLC2A10	-0.964286	0.00277778
SLC1A2	ATP8B4	0.964286	0.00277778
SLC1A2	SLC22A23	0.964286	0.00277778
SLC1A2	SLC35E2	0.964286	0.00277778
SLC1A2	SLC39A1	-0.964286	0.00277778
SLC2A10	SLC31A2	-0.964286	0.00277778
SLC2A10	SLC35F5	0.964286	0.00277778
SLC2A10	SLC39A9	-0.964286	0.00277778
SLC2A10	SLC43A1	-0.964286	0.00277778
SLC2A10	SLC5A11	-0.964286	0.00277778
SLC30A10	SLC12A6	0.964286	0.00277778
SLC29A3	SLC12A2	-0.964286	0.00277778
SLC29A3	SLC25A15	0.964286	0.00277778
SLC29A3	SLC7A5	0.964286	0.00277778
SLC27A3	AQP9	0.964286	0.00277778
SLC27A3	SLC20A2	0.964286	0.00277778
SLC1A4	SLC35E1	0.964286	0.00277778
SLC24A6	ATP5J	0.964286	0.00277778
SLC24A6	SLC22A7	0.964286	0.00277778
SLC24A6	SLC39A11	0.964286	0.00277778
SLC30A1	SLC2A14	-0.964286	0.00277778
SLC23A3	SLC35D2	-0.964286	0.00277778
SLC23A3	SLC8A1	0.964286	0.00277778
SLC22A23	ANXA2P3	0.964286	0.00277778
SLC22A23	ANXA6	0.964286	0.00277778
SLC22A23	CTNS	0.964286	0.00277778
SLC22A23	SLC1A2	0.964286	0.00277778
SLC25A44	SLC12A8	0.964286	0.00277778
SLC25A44	SLC26A1	0.964286	0.00277778
SLC16A12	ATP6V0C	0.964286	0.00277778
SLC16A12	KCNJ8	0.964286	0.00277778
SLC35A3	ATP6V0C	-0.964286	0.00277778
SLC35A3	KCNJ8	-0.964286	0.00277778
SLC17A5	SLC9A8	0.964286	0.00277778
SLC6A9	SLC16A13	0.964286	0.00277778
SLC19A3	SLC39A10	0.964286	0.00277778
SLC35A4	ATP5F1	-0.964286	0.00277778
SLC35A4	KCND3	0.964286	0.00277778
SLC35A5	ATP5F1	-0.964286	0.00277778
SLC35A5	KCND3	0.964286	0.00277778
SLC35A5	SLC9A6	0.964286	0.00277778
SLC35D2	PEX2	0.964286	0.00277778
SLC35D2	SLC23A3	-0.964286	0.00277778
SLC38A7	SLC16A4	-0.964286	0.00277778
SLC38A7	SLC6A13	0.964286	0.00277778
SLC25A38	SLC7A5	0.964286	0.00277778
SLC25A38	TAPT1	-0.964286	0.00277778
SLC25A34	SLC35E1	0.964286	0.00277778
SLC5A10	PEX26	0.964286	0.00277778
SLC5A10	SLC2A2	0.964286	0.00277778
SLC17A3	LAPTM4A	-0.964286	0.00277778
SLC44A3	ABCG2	-0.964286	0.00277778
SLC44A3	SLC38A4	-0.964286	0.00277778
SLC39A7	SLC16A1	-0.964286	0.00277778
SLC39A7	SLC25A26	0.964286	0.00277778
SLC26A1	ATP6V0A2	0.964286	0.00277778
SLC26A1	SLC25A44	0.964286	0.00277778
SLC22A3	SLC30A6	-0.964286	0.00277778
SLC24A1	SLC22A15	-0.964286	0.00277778
SLC19A1	PEX26	0.964286	0.00277778
SLC35E2	ANXA2P3	0.964286	0.00277778
SLC35E2	ANXA6	0.964286	0.00277778
SLC35E2	SLC1A2	0.964286	0.00277778
SLC35E2	SLC25A26	-0.964286	0.00277778
SLC39A6	ATP2A2	0.964286	0.00277778
SLC25A15	SLC29A3	0.964286	0.00277778
SLC25A27	SLCO1B3	0.964286	0.00277778
SLC2A1	ATP6V0B	-0.964286	0.00277778
SLC12A8	SLC25A44	0.964286	0.00277778
SLC46A1	ATP6AP2	0.964286	0.00277778
SLC46A1	SLC36A1	0.964286	0.00277778
SLC43A2	ATP6V1B2	0.964286	0.00277778
SLC25A39	SLC35F5	-0.964286	0.00277778
SLC25A39	SLC41A2	-0.964286	0.00277778
SLC25A39	SLC43A1	0.964286	0.00277778
SLC22A18	PEX14	0.964286	0.00277778
SLC22A25	ATP10D	0.964286	0.00277778
SLC22A25	SLC7A5P2	0.964286	0.00277778
SLC38A1	SLC7A5P2	0.964286	0.00277778
SLC25A30	SLC25A42	0.964286	0.00277778
SLC25A30	SLC30A6	0.964286	0.00277778
SLC9A6	SLC27A4	0.964286	0.00277778
SLC9A6	SLC35A5	0.964286	0.00277778
SLC16A4	ATP8B2	0.964286	0.00277778
SLC16A4	SLC38A7	-0.964286	0.00277778
SLC15A3	ATP5H	0.964286	0.00277778
SLC35F5	SLC25A11	-0.964286	0.00277778
SLC35F5	SLC25A39	-0.964286	0.00277778
SLC35F5	SLC25A43	-0.964286	0.00277778
SLC35F5	SLC2A10	0.964286	0.00277778
SLC39A10	SLC19A3	0.964286	0.00277778
SLC10A5	SLC48A1	0.964286	0.00277778
SLC45A3	ABCG2	0.964286	0.00277778
SLC45A3	SLC38A4	0.964286	0.00277778
SLC22A15	MFSD1	0.964286	0.00277778
SLC22A15	SLC24A1	-0.964286	0.00277778
SLC25A10	SLC27A4	0.964286	0.00277778
SLC40A1	PEX16	-0.964286	0.00277778
SLC5A6	ASNA1	-0.964286	0.00277778
SLC5A6	MFSD10	-0.964286	0.00277778
SLC5A6	SLC4A4	0.964286	0.00277778
SLC25A20	ATP2B1	0.964286	0.00277778
SLC25A11	ATP5L	0.964286	0.00277778
SLC25A11	SLC31A2	0.964286	0.00277778
SLC25A11	SLC35F5	-0.964286	0.00277778
SLC7A5	SLC25A38	0.964286	0.00277778
SLC7A5	SLC29A3	0.964286	0.00277778
SLC7A5P2	SLC22A25	0.964286	0.00277778
SLC7A5P2	SLC38A1	0.964286	0.00277778
SLC39A13	ABCF2	0.964286	0.00277778
SLC1A3	SLCO1B1	-0.964286	0.00277778
SLC25A45	SLC29A2	0.964286	0.00277778
SLC25A32	ATP5E	-0.964286	0.00277778
SLC25A32	KCNK5	-0.964286	0.00277778
SLC31A2	SLC25A11	0.964286	0.00277778
SLC31A2	SLC2A10	-0.964286	0.00277778
SLC31A2	SLC4A4	-0.964286	0.00277778
SLC37A2	ABCD3	-0.964286	0.00277778
SLC37A2	PEX3	-0.964286	0.00277778
SLC37A3	ATP8B1	-0.964286	0.00277778
SLC25A26	ATP5J	0.964286	0.00277778
SLC25A26	SLC22A7	0.964286	0.00277778
SLC25A26	SLC35E2	-0.964286	0.00277778
SLC25A26	SLC39A11	0.964286	0.00277778
SLC25A26	SLC39A7	0.964286	0.00277778
SLC41A2	PEX5	-0.964286	0.00277778
SLC41A2	SLC25A39	-0.964286	0.00277778
SLC10A3	ABCD3	-0.964286	0.00277778
SLC10A3	SLCO1B1	-0.964286	0.00277778
SLC35E1	SLC1A4	0.964286	0.00277778
SLC35E1	SLC25A34	0.964286	0.00277778
SLC38A4	SLC44A3	-0.964286	0.00277778
SLC38A4	SLC45A3	0.964286	0.00277778
SLC8A1	SLC23A3	0.964286	0.00277778
SLC27A4	ABCC3	0.964286	0.00277778
SLC27A4	SLC12A7	0.964286	0.00277778
SLC27A4	SLC25A10	0.964286	0.00277778
SLC27A4	SLC9A6	0.964286	0.00277778
SLC16A10	ATP7B	0.964286	0.00277778
SLC16A13	ANXA11	-0.964286	0.00277778
SLC16A13	ATP6V1E2	0.964286	0.00277778
SLC16A13	CACNA1H	-0.964286	0.00277778
SLC16A13	SLC6A9	0.964286	0.00277778
SLC2A14	SLC30A1	-0.964286	0.00277778
SLC37A4	ABCB11	0.964286	0.00277778
SLC37A4	ATP5C1	0.964286	0.00277778
SLC37A4	SLC6A13	0.964286	0.00277778
SLC39A11	SLC24A6	0.964286	0.00277778
SLC39A11	SLC25A26	0.964286	0.00277778
SLC2A8	PEX13	-0.964286	0.00277778
SLC35B3	SLC16A3	-0.964286	0.00277778
SLC48A1	ABCG2	0.964286	0.00277778
SLC48A1	SLC10A5	0.964286	0.00277778
SLC6A1	ABCB10	-0.964286	0.00277778
SLC6A1	SLC22A1	0.964286	0.00277778
SLC35B1	SLC7A2	-0.964286	0.00277778
SLC25A3	ANXA2P2	0.964286	0.00277778
SLC25A3	ANXA3	0.964286	0.00277778
SLC12A2	SLC16A7	0.964286	0.00277778
SLC12A2	SLC29A3	-0.964286	0.00277778
SLC12A7	ATP1B3	0.964286	0.00277778
SLC12A7	KCNK5	-0.964286	0.00277778
SLC12A7	SLC27A4	0.964286	0.00277778
SLC7A1	SLC27A2	-0.964286	0.00277778
SLC36A1	ATP2C1	-0.964286	0.00277778
SLC36A1	SLC46A1	0.964286	0.00277778
SLC39A1	ANXA2P3	-0.964286	0.00277778
SLC39A1	ANXA6	-0.964286	0.00277778
SLC39A1	SLC16A1	-0.964286	0.00277778
SLC39A1	SLC1A2	-0.964286	0.00277778
SLC38A6	AQP7P3	0.964286	0.00277778
SLC38A6	ATP10D	-0.964286	0.00277778
SLC38A6	ATP5B	0.964286	0.00277778
SLC38A6	ATP6V1A	0.964286	0.00277778
SLC25A16	ATP5J2-PTCD1	0.964286	0.00277778
SLC25A16	SLC25A17	0.964286	0.00277778
SLC7A9	SLC25A5	-0.964286	0.00277778
SLC39A9	SLC2A10	-0.964286	0.00277778
SLC25A28	ATP6V1E2	0.964286	0.00277778
SLC17A9	ATP6V0C	0.964286	0.00277778
SLC17A9	KCNJ8	0.964286	0.00277778
SLC17A2	ATP13A2	0.964286	0.00277778
SLC17A2	KCNE1	0.964286	0.00277778
SLC17A2	SLC38A9	0.964286	0.00277778
SLC17A2	SLC43A1	0.964286	0.00277778
SLC17A2	SLC6A20	0.964286	0.00277778
SLC41A1	ABCB4	0.964286	0.00277778
SLC38A9	SLC17A2	0.964286	0.00277778
SLC30A5	SLC29A1	-0.964286	0.00277778
SLC16A3	SLC35B3	-0.964286	0.00277778
SLC6A13	ATP8B2	-0.964286	0.00277778
SLC6A13	SLC37A4	0.964286	0.00277778
SLC6A13	SLC38A7	0.964286	0.00277778
SLC7A2	ANXA4	-0.964286	0.00277778
SLC7A2	SLC35B1	-0.964286	0.00277778
SLC16A7	SLC12A2	0.964286	0.00277778
SLC12A6	ATPBD4	-0.964286	0.00277778
SLC12A6	SLC30A10	0.964286	0.00277778
SLC25A17	SLC25A16	0.964286	0.00277778
SLC25A18	SLC29A4	-0.964286	0.00277778
SLC25A37	SLC10A1	0.964286	0.00277778
SLC16A2	TAPBPL	0.964286	0.00277778
SLC30A6	SLC22A3	-0.964286	0.00277778
SLC30A6	SLC25A30	0.964286	0.00277778
SLC30A7	ATP2B1	-0.964286	0.00277778
SLC30A7	PEX19	-0.964286	0.00277778
SLC43A3	ATP5F1	-0.964286	0.00277778
SLC43A3	KCND3	0.964286	0.00277778
SLC25A43	SLC35F5	-0.964286	0.00277778
ABCB6	ANXA1	0.964286	0.00277778
ABCB6	CACNA1D	0.964286	0.00277778
ABCB4	SLC41A1	0.964286	0.00277778
ABCF1	PEX14	0.964286	0.00277778
ABCC3	SLC27A4	0.964286	0.00277778
ABCC10	SLC27A5	0.964286	0.00277778
ABCG2	SLC44A3	-0.964286	0.00277778
ABCG2	SLC45A3	0.964286	0.00277778
ABCG2	SLC48A1	0.964286	0.00277778
ABCB10	SLC6A1	-0.964286	0.00277778
ABCB8	SLC4A4	-0.964286	0.00277778
ABCG1	ATP8B1	0.964286	0.00277778
ABCF2	ANXA2	0.964286	0.00277778
ABCF2	CACNA2D4	0.964286	0.00277778
ABCF2	SLC39A13	0.964286	0.00277778
ABCC9	SLC22A9	0.964286	0.00277778
ABCD3	SLC10A3	-0.964286	0.00277778
ABCD3	SLC37A2	-0.964286	0.00277778
ABCD1	SLC38A3	0.964286	0.00277778
ABCB7	ATP1B1	0.964286	0.00277778
ABCB11	SLC37A4	0.964286	0.00277778
ABCA7	ATP6V1E1	-0.964286	0.00277778
ABCA10	SLC10A1	-0.964286	0.00277778
ABCA1	PEX7	-0.964286	0.00277778
ABCA1	SLC5A12	0.964286	0.00277778
ABCA3	ATP6V1B2	-0.964286	0.00277778
PEX26	SLC19A1	0.964286	0.00277778
PEX26	SLC5A10	0.964286	0.00277778
PEX16	SLC40A1	-0.964286	0.00277778
PEX14	ABCF1	0.964286	0.00277778
PEX14	PEX5	0.964286	0.00277778
PEX14	SLC22A18	0.964286	0.00277778
CTNS	AQP4	-0.964286	0.00277778
CTNS	ATP5G2	0.964286	0.00277778
CTNS	ATP8B4	0.964286	0.00277778
CTNS	SLC22A23	0.964286	0.00277778
PEX5	ATP9A	0.964286	0.00277778
PEX5	PEX14	0.964286	0.00277778
PEX5	SLC41A2	-0.964286	0.00277778
PEX3	SLC37A2	-0.964286	0.00277778
PEX1	SLC13A5	0.964286	0.00277778
PEX2	SLC35D2	0.964286	0.00277778
PEX7	ABCA1	-0.964286	0.00277778
PEX19	SLC30A7	-0.964286	0.00277778
PEX19	SLCO2B1	0.964286	0.00277778
PEX12	ATP1A1	-0.964286	0.00277778
PEX10	ATP5S	0.964286	0.00277778
PEX10	SLC25A13	0.964286	0.00277778
PEX13	SLC2A8	-0.964286	0.00277778
MFSD2A	TAP2	0.964286	0.00277778
MFSD9	ATP1B3	0.964286	0.00277778
MFSD10	SLC5A6	-0.964286	0.00277778
MFSD6	TAP2	0.964286	0.00277778
MFSD5	ATP1B3	0.964286	0.00277778
ASNA1	SLC5A6	-0.964286	0.00277778
MFSD1	SLC22A15	0.964286	0.00277778
MFSD8	ATP5S	0.964286	0.00277778
MFSD8	SLC25A13	0.964286	0.00277778
CUTC	KCNT2	1	0.00277778
ATP9A	PEX5	0.964286	0.00277778
ATP8B4	ANXA2P3	0.964286	0.00277778
ATP8B4	ANXA6	0.964286	0.00277778
ATP8B4	CTNS	0.964286	0.00277778
ATP8B4	SLC1A2	0.964286	0.00277778
ATP5G1	SLC43A1	0.964286	0.00277778
ATP5G1	SLC5A11	0.964286	0.00277778
ATP1B1	ABCB7	0.964286	0.00277778
ATP1B1	ATP5J2	0.964286	0.00277778
AQP9	SLC27A3	0.964286	0.00277778
ATP6V0C	ANXA11	-0.964286	0.00277778
ATP6V0C	CACNA1H	-0.964286	0.00277778
ATP6V0C	SLC16A12	0.964286	0.00277778
ATP6V0C	SLC17A9	0.964286	0.00277778
ATP6V0C	SLC35A3	-0.964286	0.00277778
AQP4	CTNS	-0.964286	0.00277778
AQP4	SLC29A4	-0.964286	0.00277778
ATP2A2	SLC39A6	0.964286	0.00277778
ATP5C1	SLC37A4	0.964286	0.00277778
ATP8B1	ABCG1	0.964286	0.00277778
ATP8B1	SLC37A3	-0.964286	0.00277778
ATP6AP1	SLC29A1	0.964286	0.00277778
ATP5E	SLC25A32	-0.964286	0.00277778
ATP5O	SLC22A5	0.964286	0.00277778
ATP13A2	SLC17A2	0.964286	0.00277778
ATP5H	SLC15A3	0.964286	0.00277778
ATP11A	LAPTM4B	0.964286	0.00277778
ATP6V1G2-DDX39B	ATP6V1E1	0.964286	0.00277778
ATP6V0B	SLC29A1	-0.964286	0.00277778
ATP6V0B	SLC2A1	-0.964286	0.00277778
ATP2B2	ANXA4	0.964286	0.00277778
ATP1A1	PEX12	-0.964286	0.00277778
ATP5J	SLC24A6	0.964286	0.00277778
ATP5J	SLC25A26	0.964286	0.00277778
AQP7P3	KCNJ2	-0.964286	0.00277778
AQP7P3	SLC38A6	0.964286	0.00277778
ATP6AP2	ATP2C1	-0.964286	0.00277778
ATP6AP2	SLC46A1	0.964286	0.00277778
ATP6V0A1	SLC29A1	0.964286	0.00277778
ATP5L	SLC25A11	0.964286	0.00277778
ATP6V1B2	ABCA3	-0.964286	0.00277778
ATP6V1B2	SLC43A2	0.964286	0.00277778
ATP2C1	ATP6AP2	-0.964286	0.00277778
ATP2C1	SLC36A1	-0.964286	0.00277778
ATP5F1	SLC17A1	-0.964286	0.00277778
ATP5F1	SLC35A4	-0.964286	0.00277778
ATP5F1	SLC35A5	-0.964286	0.00277778
ATP5F1	SLC43A3	-0.964286	0.00277778
ATP2B1	SLC25A20	0.964286	0.00277778
ATP2B1	SLC25A42	0.964286	0.00277778
ATP2B1	SLC30A7	-0.964286	0.00277778
ATP2B1	SLCO2B1	0.964286	0.00277778
ATP5J2-PTCD1	SLC25A16	0.964286	0.00277778
ATP5J2	ATP1B1	0.964286	0.00277778
ATP8A1	SLC22A5	0.964286	0.00277778
ATP10D	SLC22A25	0.964286	0.00277778
ATP10D	SLC38A6	-0.964286	0.00277778
ATPBD4	SLC12A6	-0.964286	0.00277778
ATP7B	SLC16A10	0.964286	0.00277778
ATP8B3	SLC5A12	-0.964286	0.00277778
ATP6V1E1	ABCA7	-0.964286	0.00277778
ATP6V1E1	ATP6V1G2-DDX39B	0.964286	0.00277778
ATP1B3	MFSD5	0.964286	0.00277778
ATP1B3	MFSD9	0.964286	0.00277778
ATP1B3	SLC12A7	0.964286	0.00277778
ATP6V0E1	SLC10A1	0.964286	0.00277778
ATP5G2	CTNS	0.964286	0.00277778
ATP5B	SLC38A6	0.964286	0.00277778
ATP8B2	SLC16A4	0.964286	0.00277778
ATP8B2	SLC6A13	-0.964286	0.00277778
ATP6V1A	KCNJ2	-0.964286	0.00277778
ATP6V1A	SLC38A6	0.964286	0.00277778
ATP6V1F	SLC29A4	-0.964286	0.00277778
ATP6V0A2	SLC26A1	0.964286	0.00277778
ATP6V1E2	SLC16A13	0.964286	0.00277778
ATP6V1E2	SLC25A28	0.964286	0.00277778
ATP5S	MFSD8	0.964286	0.00277778
ATP5S	PEX10	0.964286	0.00277778
LAPTM4A	SLC17A3	-0.964286	0.00277778
LAPTM4A	SLC38A3	-0.964286	0.00277778
LAPTM4B	ATP11A	0.964286	0.00277778
LAPTM4B	SLC38A2	-0.964286	0.00277778
KCNK5	SLC12A7	-0.964286	0.00277778
KCNK5	SLC25A32	-0.964286	0.00277778
KCNE1	SLC17A2	0.964286	0.00277778
TAPBPL	SLC16A2	0.964286	0.00277778
KCNT2	CUTC	1	0.00277778
KCNT2	KCNT2	1	0.00277778
KCNJ8	ANXA11	-0.964286	0.00277778
KCNJ8	CACNA1H	-0.964286	0.00277778
KCNJ8	SLC16A12	0.964286	0.00277778
KCNJ8	SLC17A9	0.964286	0.00277778
KCNJ8	SLC35A3	-0.964286	0.00277778
KCNJ2	AQP7P3	-0.964286	0.00277778
KCNJ2	ATP6V1A	-0.964286	0.00277778
TAPT1	SLC25A38	-0.964286	0.00277778
KCND3	SLC17A1	0.964286	0.00277778
KCND3	SLC35A4	0.964286	0.00277778
KCND3	SLC35A5	0.964286	0.00277778
KCND3	SLC43A3	0.964286	0.00277778
TAP2	MFSD2A	0.964286	0.00277778
TAP2	MFSD6	0.964286	0.00277778
CACNA1H	ATP6V0C	-0.964286	0.00277778
CACNA1H	KCNJ8	-0.964286	0.00277778
CACNA1H	SLC16A13	-0.964286	0.00277778
ANXA2P2	SLC25A3	0.964286	0.00277778
ANXA2	ABCF2	0.964286	0.00277778
ANXA1	ABCB6	0.964286	0.00277778
ANXA2P3	ATP8B4	0.964286	0.00277778
ANXA2P3	SLC22A23	0.964286	0.00277778
ANXA2P3	SLC35E2	0.964286	0.00277778
ANXA2P3	SLC39A1	-0.964286	0.00277778
ANXA4	ATP2B2	0.964286	0.00277778
ANXA4	SLC7A2	-0.964286	0.00277778
ANXA11	ATP6V0C	-0.964286	0.00277778
ANXA11	KCNJ8	-0.964286	0.00277778
ANXA11	SLC16A13	-0.964286	0.00277778
ANXA3	SLC25A3	0.964286	0.00277778
CACNA2D4	ABCF2	0.964286	0.00277778
CACNA1D	ABCB6	0.964286	0.00277778
ANXA6	ATP8B4	0.964286	0.00277778
ANXA6	SLC22A23	0.964286	0.00277778
ANXA6	SLC35E2	0.964286	0.00277778
ANXA6	SLC39A1	-0.964286	0.00277778
SLCO2B1	SLC30A7	-0.928571	0.00674603
SLCO2B1	SLC35D1	0.928571	0.00674603
SLCO1B3	ATP6V0D1	0.928571	0.00674603
SLCO1B3	SLC16A7	0.928571	0.00674603
SLCO4C1	ATP7B	0.928571	0.00674603
SLCO4C1	SLC10A5	0.928571	0.00674603
SLC47A1	SLC17A1	0.928571	0.00674603
SLC47A1	SLC35A4	0.928571	0.00674603
SLC47A1	SLC6A1	0.928571	0.00674603
SLC22A9	ANXA5	-0.928571	0.00674603
SLC22A9	ATP5B	-0.928571	0.00674603
SLC22A9	SCN8A	-0.928571	0.00674603
SLC22A9	SLC7A5P2	0.928571	0.00674603
SLC22A9	TAPBP	-0.928571	0.00674603
SLC22A1	ABCB10	-0.928571	0.00674603
SLC22A7	SLC39A7	0.928571	0.00674603
SLC22A5	ATP5G3	0.928571	0.00674603
SLC22A5	SLC25A36	0.928571	0.00674603
SLC22A5	SLC35D2	0.928571	0.00674603
SLC16A1	ANXA2P3	0.928571	0.00674603
SLC16A1	ANXA6	0.928571	0.00674603
SLC16A1	SLC1A2	0.928571	0.00674603
SLC16A1	SLC25A26	-0.928571	0.00674603
SLCO3A1	SLC26A11	0.928571	0.00674603
AQP1	SLC37A3	0.928571	0.00674603
SLC27A2	PEX3	0.928571	0.00674603
SLC13A5	ANXA10	0.928571	0.00674603
SLC13A5	ANXA7	0.928571	0.00674603
SLC13A5	SLC31A1	0.928571	0.00674603
SLC6A12	AQP3	0.928571	0.00674603
SLC6A12	ATP5G2	0.928571	0.00674603
SLC6A12	ATP6V1H	0.928571	0.00674603
SLC6A12	ATP8B4	0.928571	0.00674603
SLC6A12	SLC22A23	0.928571	0.00674603
SLC5A12	PEX7	-0.928571	0.00674603
SLC5A12	SLC7A11	0.928571	0.00674603
SLC23A2	SLC46A3	0.928571	0.00674603
SLC46A3	ATP13A3	0.928571	0.00674603
SLC46A3	SLC10A3	-0.928571	0.00674603
SLC46A3	SLC1A3	-0.928571	0.00674603
SLC46A3	SLC23A2	0.928571	0.00674603
SLC5A11	SLC25A28	0.928571	0.00674603
SLC5A11	SLC31A2	0.928571	0.00674603
SLC5A11	SLC39A9	0.928571	0.00674603
SLC5A11	SLC3A1	0.928571	0.00674603
SLC5A11	SLC43A1	0.928571	0.00674603
SLC5A11	SLC5A6	-0.928571	0.00674603
SLC2A2	ANXA2	0.928571	0.00674603
SLC2A2	CACNA2D4	0.928571	0.00674603
SLC2A2	SLC39A13	0.928571	0.00674603
SLC6A20	KCNE1	0.928571	0.00674603
SLC6A20	PEX10	0.928571	0.00674603
SLC6A20	PEX6	0.928571	0.00674603
SLC6A20	SLC35C2	0.928571	0.00674603
SLC6A20	SLC38A9	0.928571	0.00674603
SLC9A8	SLC12A4	-0.928571	0.00674603
SLC4A4	ATP5G1	-0.928571	0.00674603
SLC4A4	SLC2A10	0.928571	0.00674603
SLC38A2	ATP11A	-0.928571	0.00674603
SLC38A3	ATP6V0A2	0.928571	0.00674603
SLC38A3	ATP7B	0.928571	0.00674603
SLC38A3	TRPV1	-0.928571	0.00674603
SLC20A1	ABCC6	0.928571	0.00674603
SLC20A1	SLC28A1	0.928571	0.00674603
SLC20A1	SLC35A1	-0.928571	0.00674603
SLC17A1	SLC16A2	0.928571	0.00674603
SLC17A1	SLC35A4	0.928571	0.00674603
SLC17A1	SLC35A5	0.928571	0.00674603
SLC17A1	SLC43A3	0.928571	0.00674603
SLC17A1	SLC47A1	0.928571	0.00674603
SLC25A13	ATP6V0A1	0.928571	0.00674603
SLC3A1	ABCA10	-0.928571	0.00674603
SLC3A1	SLC19A1	0.928571	0.00674603
SLC3A1	SLC25A37	0.928571	0.00674603
SLC3A1	SLC39A9	0.928571	0.00674603
SLC3A1	SLC5A11	0.928571	0.00674603
SLC25A42	SLC25A20	0.928571	0.00674603
SLC25A42	SLC30A6	0.928571	0.00674603
SLC25A42	SLC30A7	-0.928571	0.00674603
SLC43A1	SLC31A2	0.928571	0.00674603
SLC43A1	SLC35F5	-0.928571	0.00674603
SLC43A1	SLC38A9	0.928571	0.00674603
SLC43A1	SLC41A2	-0.928571	0.00674603
SLC43A1	SLC5A11	0.928571	0.00674603
SLC35C1	SLC22A10	-0.928571	0.00674603
SLC1A2	SLC16A1	0.928571	0.00674603
SLC1A2	SLC25A26	-0.928571	0.00674603
SLC2A6	ATP2A2	-0.928571	0.00674603
SLC2A10	ATP5G1	-0.928571	0.00674603
SLC2A10	SLC25A11	-0.928571	0.00674603
SLC2A10	SLC25A39	-0.928571	0.00674603
SLC2A10	SLC4A4	0.928571	0.00674603
SLC30A10	SLC25A15	-0.928571	0.00674603
SLC4A2	SLC25A12	0.928571	0.00674603
SLC29A3	SLC16A7	-0.928571	0.00674603
SLC27A3	SLC41A3	0.928571	0.00674603
SLC27A3	SLC46A1	0.928571	0.00674603
SLC1A4	SLC25A34	0.928571	0.00674603
SLC23A3	PEX11B	-0.928571	0.00674603
SLC23A3	PEX2	-0.928571	0.00674603
SLC22A23	AQP4	-0.928571	0.00674603
SLC22A23	ATP5G2	0.928571	0.00674603
SLC22A23	SLC35E2	0.928571	0.00674603
SLC22A23	SLC6A12	0.928571	0.00674603
SLC25A44	ATP6V0C	0.928571	0.00674603
SLC25A44	KCNJ8	0.928571	0.00674603
SLC25A44	SLC41A2	-0.928571	0.00674603
SLC16A12	ANXA11	-0.928571	0.00674603
SLC16A12	CACNA1H	-0.928571	0.00674603
SLC16A12	CUTC	0.928571	0.00674603
SLC16A12	SLC44A2	0.928571	0.00674603
SLC35A3	ANXA11	0.928571	0.00674603
SLC35A3	CACNA1H	0.928571	0.00674603
SLC35A3	CUTC	-0.928571	0.00674603
SLC35A3	SLC44A2	-0.928571	0.00674603
SLC17A5	ATP11C	0.928571	0.00674603
SLC17A5	SLC9A7	0.928571	0.00674603
SLC6A9	ANXA11	-0.928571	0.00674603
SLC6A9	ATP13A1	0.928571	0.00674603
SLC6A9	ATP6V1E2	0.928571	0.00674603
SLC6A9	CACNA1H	-0.928571	0.00674603
SLC35A4	SLC17A1	0.928571	0.00674603
SLC35A4	SLC35A5	0.928571	0.00674603
SLC35A4	SLC47A1	0.928571	0.00674603
SLC35A5	SLC17A1	0.928571	0.00674603
SLC35A5	SLC2A3	-0.928571	0.00674603
SLC35A5	SLC35A4	0.928571	0.00674603
SLC38A10	ABCB11	0.928571	0.00674603
SLC38A10	ATP6V0A2	0.928571	0.00674603
SLC38A10	SLC43A3	0.928571	0.00674603
SLC35D2	SLC22A5	0.928571	0.00674603
SLC38A7	SLC37A4	0.928571	0.00674603
SLC26A2	ATP6V0D1	0.928571	0.00674603
SLC25A23	ATP5I	-0.928571	0.00674603
SLC25A23	ATP6V1G1	-0.928571	0.00674603
SLC25A23	SLC25A46	-0.928571	0.00674603
SLC25A23	SLC35E3	-0.928571	0.00674603
SLC25A34	SLC1A4	0.928571	0.00674603
SLC5A10	ANXA13	-0.928571	0.00674603
SLC5A10	ANXA9	-0.928571	0.00674603
SLC25A25	SLC35B3	-0.928571	0.00674603
SLC25A25	SLC39A5	0.928571	0.00674603
SLC25A25	SLC44A2	0.928571	0.00674603
SLC39A7	ATP5J	0.928571	0.00674603
SLC39A7	SLC22A7	0.928571	0.00674603
SLC39A7	SLC35E2	-0.928571	0.00674603
SLC39A7	SLC39A11	0.928571	0.00674603
SLC39A7	SLC39A1	0.928571	0.00674603
SLC26A1	ABCD1	0.928571	0.00674603
SLC39A3	SLC25A14	-0.928571	0.00674603
SLC12A4	SLC38A11	-0.928571	0.00674603
SLC12A4	SLC9A8	-0.928571	0.00674603
SLC22A3	PEX3	-0.928571	0.00674603
SLC24A1	MFSD1	-0.928571	0.00674603
SLC41A3	SLC27A3	0.928571	0.00674603
SLC41A3	SLC46A1	0.928571	0.00674603
SLC19A1	SLC3A1	0.928571	0.00674603
SLC2A13	ABCA5	0.928571	0.00674603
SLC2A13	SLC25A33	-0.928571	0.00674603
SLC2A13	SLC39A8	0.928571	0.00674603
SLC35E2	ATP8B4	0.928571	0.00674603
SLC35E2	SLC22A23	0.928571	0.00674603
SLC35E2	SLC39A1	-0.928571	0.00674603
SLC35E2	SLC39A7	-0.928571	0.00674603
SLC39A6	SLC30A2	-0.928571	0.00674603
SLC25A24	SLC5A3	-0.928571	0.00674603
SLC25A15	ATPBD4	0.928571	0.00674603
SLC25A15	SLC30A10	-0.928571	0.00674603
SLC25A15	SLC7A5	0.928571	0.00674603
SLC25A27	SLC12A2	0.928571	0.00674603
SLC25A27	SLC25A1	0.928571	0.00674603
SLC12A8	ABCF1	0.928571	0.00674603
SLC12A8	SLC22A18	0.928571	0.00674603
SLC46A1	ATP2C1	-0.928571	0.00674603
SLC46A1	SLC27A3	0.928571	0.00674603
SLC46A1	SLC30A4	0.928571	0.00674603
SLC46A1	SLC41A3	0.928571	0.00674603
SLC43A2	ABCA3	-0.928571	0.00674603
SLC43A2	SLC41A1	-0.928571	0.00674603
SLC25A39	PEX5	0.928571	0.00674603
SLC25A39	SLC25A11	0.928571	0.00674603
SLC25A39	SLC2A10	-0.928571	0.00674603
SLC2A3	SLC35A5	-0.928571	0.00674603
SLC7A11	PEX7	-0.928571	0.00674603
SLC7A11	SLC5A12	0.928571	0.00674603
SLC22A18	SLC12A8	0.928571	0.00674603
SLC22A25	SLC38A6	-0.928571	0.00674603
SLC38A1	ABCC9	0.928571	0.00674603
SLC25A30	ATP6V1D	0.928571	0.00674603
SLC25A30	SLC38A4	0.928571	0.00674603
SLC9A6	ABCC3	0.928571	0.00674603
SLC9A6	ATP5F1	-0.928571	0.00674603
SLC9A6	KCND3	0.928571	0.00674603
SLC9A6	PEX12	0.928571	0.00674603
SLC9A6	SLC12A7	0.928571	0.00674603
SLC9A6	SLC25A10	0.928571	0.00674603
SLC9A6	SLC25A32	0.928571	0.00674603
SLC16A4	ABCC4	0.928571	0.00674603
SLC16A4	ATP6V0E2	-0.928571	0.00674603
SLC16A4	SLC6A13	-0.928571	0.00674603
SLC16A4	SLC7A9	0.928571	0.00674603
SLC15A4	ABCC11	-0.928571	0.00674603
SLC7A6	ABCA5	-0.928571	0.00674603
SLC7A6	MFSD2A	0.928571	0.00674603
SLC7A6	MFSD6	0.928571	0.00674603
SLC7A6	SLC27A1	0.928571	0.00674603
SLC7A6	SLC39A8	-0.928571	0.00674603
SLC15A3	AQP9	0.928571	0.00674603
SLC15A3	TAP2	0.928571	0.00674603
SLC35F5	ATP5L	-0.928571	0.00674603
SLC35F5	SLC16A13	-0.928571	0.00674603
SLC35F5	SLC31A2	-0.928571	0.00674603
SLC35F5	SLC43A1	-0.928571	0.00674603
SLC16A14	AQP7	-0.928571	0.00674603
SLC39A10	SLC25A12	0.928571	0.00674603
SLC10A5	SLCO4C1	0.928571	0.00674603
SLC2A9	AQP7	-0.928571	0.00674603
SLC2A9	SLC33A1	-0.928571	0.00674603
SLC10A7	AQP3	0.928571	0.00674603
SLC22A15	CFTR	0.928571	0.00674603
SLC31A1	SLC13A5	0.928571	0.00674603
SLC31A1	SLC35E3	0.928571	0.00674603
SLC25A10	ABCC3	0.928571	0.00674603
SLC25A10	ANXA11	-0.928571	0.00674603
SLC25A10	ATP5H	0.928571	0.00674603
SLC25A10	CACNA1H	-0.928571	0.00674603
SLC25A10	SLC9A6	0.928571	0.00674603
SLC25A10	TAPBPL	0.928571	0.00674603
SLC33A1	SLC2A9	-0.928571	0.00674603
SLC5A6	ABCB8	-0.928571	0.00674603
SLC5A6	SLC5A11	-0.928571	0.00674603
SLC25A20	ABCC6	0.928571	0.00674603
SLC25A20	SLC25A42	0.928571	0.00674603
SLC25A20	SLC30A7	-0.928571	0.00674603
SLC25A20	SLC37A1	-0.928571	0.00674603
SLC28A1	ABCC2	0.928571	0.00674603
SLC28A1	ABCG5	0.928571	0.00674603
SLC28A1	SLC20A1	0.928571	0.00674603
SLC35C2	ABCA7	-0.928571	0.00674603
SLC35C2	ATP13A2	0.928571	0.00674603
SLC35C2	ATP8B3	0.928571	0.00674603
SLC35C2	SLC39A9	0.928571	0.00674603
SLC35C2	SLC6A20	0.928571	0.00674603
SLC36A4	SLC35B4	-0.928571	0.00674603
SLC35D1	SLC30A5	-0.928571	0.00674603
SLC35D1	SLCO2B1	0.928571	0.00674603
SLC25A33	KCNE3	0.928571	0.00674603
SLC25A33	SLC2A13	-0.928571	0.00674603
SLC25A11	SLC25A39	0.928571	0.00674603
SLC25A11	SLC25A43	0.928571	0.00674603
SLC25A11	SLC2A10	-0.928571	0.00674603
SLC7A5	SLC25A15	0.928571	0.00674603
SLC7A5	TAPT1	-0.928571	0.00674603
SLC35E3	ANXA10	0.928571	0.00674603
SLC35E3	ANXA7	0.928571	0.00674603
SLC35E3	ATP5I	0.928571	0.00674603
SLC35E3	ATP6V1G1	0.928571	0.00674603
SLC35E3	SLC25A23	-0.928571	0.00674603
SLC35E3	SLC31A1	0.928571	0.00674603
SLC38A11	SLC12A4	-0.928571	0.00674603
SLC7A5P2	ATP10D	0.928571	0.00674603
SLC7A5P2	ATP5B	-0.928571	0.00674603
SLC7A5P2	SLC22A9	0.928571	0.00674603
SLC39A13	SLC2A2	0.928571	0.00674603
SLC39A13	SLC9A7	0.928571	0.00674603
SLC22A10	ATP5O	-0.928571	0.00674603
SLC22A10	ATP8A1	-0.928571	0.00674603
SLC22A10	SLC35C1	-0.928571	0.00674603
SLC1A3	ABCA6	-0.928571	0.00674603
SLC1A3	MFSD3	0.928571	0.00674603
SLC1A3	SLC10A3	0.928571	0.00674603
SLC1A3	SLC46A3	-0.928571	0.00674603
SLC25A32	SLC12A7	0.928571	0.00674603
SLC25A32	SLC9A6	0.928571	0.00674603
SLC31A2	ABCB8	0.928571	0.00674603
SLC31A2	SLC35F5	-0.928571	0.00674603
SLC31A2	SLC39A9	0.928571	0.00674603
SLC31A2	SLC43A1	0.928571	0.00674603
SLC31A2	SLC5A11	0.928571	0.00674603
SLC37A2	SLC10A3	0.928571	0.00674603
SLC12A9	TRPV1	-0.928571	0.00674603
SLC25A12	SLC39A10	0.928571	0.00674603
SLC25A12	SLC4A2	0.928571	0.00674603
SLC37A3	ABCE1	-0.928571	0.00674603
SLC37A3	ABCG1	-0.928571	0.00674603
SLC37A3	AQP1	0.928571	0.00674603
SLC37A3	TRPV3	0.928571	0.00674603
SLC25A26	ANXA2P3	-0.928571	0.00674603
SLC25A26	ANXA6	-0.928571	0.00674603
SLC25A26	SLC16A1	-0.928571	0.00674603
SLC25A26	SLC1A2	-0.928571	0.00674603
SLC25A4	SLC16A7	-0.928571	0.00674603
SLC25A4	SLC25A14	-0.928571	0.00674603
SLC41A2	ATP6V0C	-0.928571	0.00674603
SLC41A2	KCNJ8	-0.928571	0.00674603
SLC41A2	SLC25A44	-0.928571	0.00674603
SLC41A2	SLC43A1	-0.928571	0.00674603
SLC30A4	ABCA9	0.928571	0.00674603
SLC30A4	SLC1A1	-0.928571	0.00674603
SLC30A4	SLC46A1	0.928571	0.00674603
SLC13A3	SLC25A14	-0.928571	0.00674603
SLC25A14	SLC13A3	-0.928571	0.00674603
SLC25A14	SLC25A4	-0.928571	0.00674603
SLC25A14	SLC39A3	-0.928571	0.00674603
SLC30A2	CTNS	0.928571	0.00674603
SLC30A2	SLC39A6	-0.928571	0.00674603
SLC10A3	SLC1A3	0.928571	0.00674603
SLC10A3	SLC37A2	0.928571	0.00674603
SLC10A3	SLC46A3	-0.928571	0.00674603
SLC38A4	ABCG2	0.928571	0.00674603
SLC38A4	ATP6V1D	0.928571	0.00674603
SLC38A4	SLC25A30	0.928571	0.00674603
SLC27A4	KCNK5	-0.928571	0.00674603
SLC35A1	ABCC2	-0.928571	0.00674603
SLC35A1	ABCG5	-0.928571	0.00674603
SLC35A1	SLC20A1	-0.928571	0.00674603
SLC16A13	SLC35F5	-0.928571	0.00674603
SLC6A16	ATP5C1	0.928571	0.00674603
SLC6A16	SLC7A9	-0.928571	0.00674603
SLC37A4	ATP8B2	-0.928571	0.00674603
SLC37A4	SLC38A7	0.928571	0.00674603
SLC9A7	ANXA2	0.928571	0.00674603
SLC9A7	CACNA2D4	0.928571	0.00674603
SLC9A7	SLC17A5	0.928571	0.00674603
SLC9A7	SLC39A13	0.928571	0.00674603
SLC39A11	SLC39A7	0.928571	0.00674603
SLC2A8	SLC39A5	0.928571	0.00674603
SLC37A1	SCARB1	-0.928571	0.00674603
SLC37A1	SLC19A2	-0.928571	0.00674603
SLC37A1	SLC25A20	-0.928571	0.00674603
SLC35B3	SLC25A25	-0.928571	0.00674603
SLC35B3	SLC44A2	-0.928571	0.00674603
SLC6A1	SLC47A1	0.928571	0.00674603
SLC35B1	ABCA9	-0.928571	0.00674603
SLC12A2	SLC25A27	0.928571	0.00674603
SLC12A7	ABCC3	0.928571	0.00674603
SLC12A7	MFSD5	0.928571	0.00674603
SLC12A7	MFSD9	0.928571	0.00674603
SLC12A7	PEX12	0.928571	0.00674603
SLC12A7	SLC25A32	0.928571	0.00674603
SLC12A7	SLC9A6	0.928571	0.00674603
SLC25A47	SLC30A7	-0.928571	0.00674603
SLC39A1	SLC35E2	-0.928571	0.00674603
SLC39A1	SLC39A7	0.928571	0.00674603
SLC38A6	SLC22A25	-0.928571	0.00674603
SLC27A1	SLC7A6	0.928571	0.00674603
SLC44A2	CUTC	0.928571	0.00674603
SLC44A2	SLC16A12	0.928571	0.00674603
SLC44A2	SLC17A9	0.928571	0.00674603
SLC44A2	SLC25A25	0.928571	0.00674603
SLC44A2	SLC35A3	-0.928571	0.00674603
SLC44A2	SLC35B3	-0.928571	0.00674603
SLC7A9	ATP6V0E2	-0.928571	0.00674603
SLC7A9	SLC16A4	0.928571	0.00674603
SLC7A9	SLC6A16	-0.928571	0.00674603
SLC39A9	PEX6	0.928571	0.00674603
SLC39A9	SLC31A2	0.928571	0.00674603
SLC39A9	SLC35C2	0.928571	0.00674603
SLC39A9	SLC3A1	0.928571	0.00674603
SLC39A9	SLC5A11	0.928571	0.00674603
SLC25A28	AQP9	0.928571	0.00674603
SLC25A28	SLC5A11	0.928571	0.00674603
SLC17A9	ANXA11	-0.928571	0.00674603
SLC17A9	CACNA1H	-0.928571	0.00674603
SLC17A9	CUTC	0.928571	0.00674603
SLC17A9	SLC44A2	0.928571	0.00674603
SLC17A2	ATP5G1	0.928571	0.00674603
SLC25A1	SLC25A27	0.928571	0.00674603
SLC41A1	ABCA3	0.928571	0.00674603
SLC41A1	SLC43A2	-0.928571	0.00674603
SLC39A5	SLC25A25	0.928571	0.00674603
SLC39A5	SLC2A8	0.928571	0.00674603
SLC39A8	SLC2A13	0.928571	0.00674603
SLC39A8	SLC7A6	-0.928571	0.00674603
SLC38A9	ATP13A2	0.928571	0.00674603
SLC38A9	ATP6V1F	0.928571	0.00674603
SLC38A9	KCNE1	0.928571	0.00674603
SLC38A9	SLC25A18	0.928571	0.00674603
SLC38A9	SLC43A1	0.928571	0.00674603
SLC38A9	SLC6A20	0.928571	0.00674603
SLC30A5	ATP6V0B	0.928571	0.00674603
SLC30A5	SLC35D1	-0.928571	0.00674603
SLC19A2	SLC37A1	-0.928571	0.00674603
SLC6A13	ABCB11	0.928571	0.00674603
SLC6A13	SLC16A4	-0.928571	0.00674603
SLC6A13	SLC43A3	0.928571	0.00674603
SLC26A11	SCARB2	-0.928571	0.00674603
SLC26A11	SLCO3A1	0.928571	0.00674603
SLC7A2	ATP2B2	-0.928571	0.00674603
SLC16A7	SLC25A4	-0.928571	0.00674603
SLC16A7	SLC29A3	-0.928571	0.00674603
SLC16A7	SLCO1B3	0.928571	0.00674603
SLC25A36	SLC22A5	0.928571	0.00674603
SLC25A17	ABCC5	-0.928571	0.00674603
SLC25A17	ATP5J2-PTCD1	0.928571	0.00674603
SLC25A17	ATP8B3	0.928571	0.00674603
SLC11A2	ATP6V0B	0.928571	0.00674603
SLC25A19	CUTC	0.928571	0.00674603
SLC25A46	SLC25A23	-0.928571	0.00674603
SLC25A18	AQP4	0.928571	0.00674603
SLC25A18	SLC38A9	0.928571	0.00674603
SLC25A37	ATP6V0E1	0.928571	0.00674603
SLC25A37	SLC3A1	0.928571	0.00674603
SLC16A2	SLC17A1	0.928571	0.00674603
SLC1A1	ATP2C1	0.928571	0.00674603
SLC1A1	SLC30A4	-0.928571	0.00674603
SLC35B4	SLC36A4	-0.928571	0.00674603
SLC30A6	SLC25A42	0.928571	0.00674603
SLC30A7	SLC25A20	-0.928571	0.00674603
SLC30A7	SLC25A42	-0.928571	0.00674603
SLC30A7	SLC25A47	-0.928571	0.00674603
SLC30A7	SLCO2B1	-0.928571	0.00674603
SLC43A3	ABCB11	0.928571	0.00674603
SLC43A3	SLC17A1	0.928571	0.00674603
SLC43A3	SLC38A10	0.928571	0.00674603
SLC43A3	SLC6A13	0.928571	0.00674603
SLC2A11	KCNK1	0.928571	0.00674603
SLC5A9	PEX16	0.928571	0.00674603
SLC5A3	ATP11B	0.928571	0.00674603
SLC5A3	SLC25A24	-0.928571	0.00674603
SLC25A43	SLC25A11	0.928571	0.00674603
ABCC2	ABCC6	0.928571	0.00674603
ABCC2	SLC28A1	0.928571	0.00674603
ABCC2	SLC35A1	-0.928571	0.00674603
ABCC11	SLC15A4	-0.928571	0.00674603
ABCB1	AQP7	0.928571	0.00674603
ABCC6	ABCC2	0.928571	0.00674603
ABCC6	ABCG5	0.928571	0.00674603
ABCC6	SLC20A1	0.928571	0.00674603
ABCC6	SLC25A20	0.928571	0.00674603
ABCB6	ATP5L2	0.928571	0.00674603
ABCB6	TAP1	-0.928571	0.00674603
ABCF1	SLC12A8	0.928571	0.00674603
ABCC3	PEX12	0.928571	0.00674603
ABCC3	SLC12A7	0.928571	0.00674603
ABCC3	SLC25A10	0.928571	0.00674603
ABCC3	SLC9A6	0.928571	0.00674603
ABCC3	TAPBPL	0.928571	0.00674603
ABCC10	ABCB10	-0.928571	0.00674603
ABCC10	CFTR	-0.928571	0.00674603
ABCG2	SLC38A4	0.928571	0.00674603
ABCB10	ABCC10	-0.928571	0.00674603
ABCB10	LAPTM4A	0.928571	0.00674603
ABCB10	SLC22A1	-0.928571	0.00674603
ABCB8	SLC31A2	0.928571	0.00674603
ABCB8	SLC5A6	-0.928571	0.00674603
ABCG1	ABCE1	0.928571	0.00674603
ABCG1	SLC37A3	-0.928571	0.00674603
ABCC5	ATP5J2-PTCD1	-0.928571	0.00674603
ABCC5	SLC25A17	-0.928571	0.00674603
ABCC6P1	ATP2B4	0.928571	0.00674603
ABCC4	ATP1B1	0.928571	0.00674603
ABCC4	SLC16A4	0.928571	0.00674603
ABCC9	SLC38A1	0.928571	0.00674603
ABCA4	ATP6V1B2	-0.928571	0.00674603
ABCD3	PEX1	0.928571	0.00674603
ABCD3	PEX3	0.928571	0.00674603
ABCD1	CUTC	0.928571	0.00674603
ABCD1	LAPTM4A	-0.928571	0.00674603
ABCD1	SLC26A1	0.928571	0.00674603
ABCB7	MFSD8	0.928571	0.00674603
ABCB11	SLC38A10	0.928571	0.00674603
ABCB11	SLC43A3	0.928571	0.00674603
ABCB11	SLC6A13	0.928571	0.00674603
ABCA7	PEX6	-0.928571	0.00674603
ABCA7	SLC35C2	-0.928571	0.00674603
ABCF3	ATP9A	0.928571	0.00674603
ABCG5	ABCC6	0.928571	0.00674603
ABCG5	SLC28A1	0.928571	0.00674603
ABCG5	SLC35A1	-0.928571	0.00674603
ABCA10	ATP6V0E1	-0.928571	0.00674603
ABCA10	SLC3A1	-0.928571	0.00674603
ABCA1	ANXA13	0.928571	0.00674603
ABCA1	ANXA9	0.928571	0.00674603
ABCA1	ATP8B3	-0.928571	0.00674603
CFTR	ABCC10	-0.928571	0.00674603
CFTR	SLC22A15	0.928571	0.00674603
ABCA3	ANXA5	-0.928571	0.00674603
ABCA3	SCN8A	-0.928571	0.00674603
ABCA3	SLC41A1	0.928571	0.00674603
ABCA3	SLC43A2	-0.928571	0.00674603
ABCA3	TAPBP	-0.928571	0.00674603
ABCA6	ATP13A3	0.928571	0.00674603
ABCA6	MFSD3	-0.928571	0.00674603
ABCA6	SLC1A3	-0.928571	0.00674603
ABCE1	ABCG1	0.928571	0.00674603
ABCE1	SLC37A3	-0.928571	0.00674603
ABCA9	SLC30A4	0.928571	0.00674603
ABCA9	SLC35B1	-0.928571	0.00674603
ABCA5	SLC2A13	0.928571	0.00674603
ABCA5	SLC7A6	-0.928571	0.00674603
PEX16	SLC5A9	0.928571	0.00674603
PEX6	ABCA7	-0.928571	0.00674603
PEX6	ATP13A2	0.928571	0.00674603
PEX6	ATP8B3	0.928571	0.00674603
PEX6	SLC39A9	0.928571	0.00674603
PEX6	SLC6A20	0.928571	0.00674603
PEX14	ATP9A	0.928571	0.00674603
PEX14	TAP1	-0.928571	0.00674603
CTNS	SLC30A2	0.928571	0.00674603
PEX5	SLC25A39	0.928571	0.00674603
PEX3	ABCD3	0.928571	0.00674603
PEX3	SLC22A3	-0.928571	0.00674603
PEX3	SLC27A2	0.928571	0.00674603
PEX1	ABCD3	0.928571	0.00674603
PEX2	SLC23A3	-0.928571	0.00674603
PEX7	SLC5A12	-0.928571	0.00674603
PEX7	SLC7A11	-0.928571	0.00674603
PEX19	ATP2B1	0.928571	0.00674603
PEX19	ATP6V0A2	0.928571	0.00674603
PEX12	ABCC3	0.928571	0.00674603
PEX12	SLC12A7	0.928571	0.00674603
PEX12	SLC9A6	0.928571	0.00674603
PEX11B	SLC23A3	-0.928571	0.00674603
PEX10	ATP13A2	0.928571	0.00674603
PEX10	MFSD8	0.928571	0.00674603
PEX10	SLC6A20	0.928571	0.00674603
PEX13	AQP7P3	-0.928571	0.00674603
PEX13	ATP6V1A	-0.928571	0.00674603
MFSD2A	LAPTM5	-0.928571	0.00674603
MFSD2A	SLC7A6	0.928571	0.00674603
MFSD9	SLC12A7	0.928571	0.00674603
MFSD6	LAPTM5	-0.928571	0.00674603
MFSD6	SLC7A6	0.928571	0.00674603
MFSD5	SLC12A7	0.928571	0.00674603
MFSD1	SLC24A1	-0.928571	0.00674603
MFSD3	ABCA6	-0.928571	0.00674603
MFSD3	ATP13A3	-0.928571	0.00674603
MFSD3	SLC1A3	0.928571	0.00674603
MFSD11	ATP5H	0.928571	0.00674603
MFSD8	ABCB7	0.928571	0.00674603
MFSD8	ATP5J2	0.928571	0.00674603
MFSD8	PEX10	0.928571	0.00674603
CUTC	ABCD1	0.928571	0.00674603
CUTC	ATP5G1	0.928571	0.00674603
CUTC	SLC16A12	0.928571	0.00674603
CUTC	SLC17A9	0.928571	0.00674603
CUTC	SLC25A19	0.928571	0.00674603
CUTC	SLC35A3	-0.928571	0.00674603
CUTC	SLC44A2	0.928571	0.00674603
SCARB2	SLC26A11	-0.928571	0.00674603
SCARB1	SLC37A1	-0.928571	0.00674603
ATP9A	ABCF3	0.928571	0.00674603
ATP9A	KCNE1	0.928571	0.00674603
ATP9A	PEX14	0.928571	0.00674603
ATP8B4	AQP4	-0.928571	0.00674603
ATP8B4	ATP5G2	0.928571	0.00674603
ATP8B4	SLC35E2	0.928571	0.00674603
ATP8B4	SLC6A12	0.928571	0.00674603
ATP2B4	ABCC6P1	0.928571	0.00674603
ATP2B4	ATP6AP1	0.928571	0.00674603
AQP3	SLC10A7	0.928571	0.00674603
AQP3	SLC6A12	0.928571	0.00674603
AQP7	ABCB1	0.928571	0.00674603
AQP7	ATP6V1C1	0.928571	0.00674603
AQP7	SLC16A14	-0.928571	0.00674603
AQP7	SLC2A9	-0.928571	0.00674603
ATP13A1	SLC6A9	0.928571	0.00674603
ATP5G1	CUTC	0.928571	0.00674603
ATP5G1	SLC17A2	0.928571	0.00674603
ATP5G1	SLC2A10	-0.928571	0.00674603
ATP5G1	SLC4A4	-0.928571	0.00674603
ATP1B1	ABCC4	0.928571	0.00674603
ATP1B1	ATP2B2	0.928571	0.00674603
AQP9	SLC15A3	0.928571	0.00674603
AQP9	SLC25A28	0.928571	0.00674603
ATP6V0C	SLC25A44	0.928571	0.00674603
ATP6V0C	SLC41A2	-0.928571	0.00674603
AQP4	ATP6V1F	0.928571	0.00674603
AQP4	ATP8B4	-0.928571	0.00674603
AQP4	SLC22A23	-0.928571	0.00674603
AQP4	SLC25A18	0.928571	0.00674603
ATP13A3	ABCA6	0.928571	0.00674603
ATP13A3	MFSD3	-0.928571	0.00674603
ATP13A3	SLC46A3	0.928571	0.00674603
ATP2A2	SLC2A6	-0.928571	0.00674603
ATP5C1	SLC6A16	0.928571	0.00674603
ATP6V0D1	SLC26A2	0.928571	0.00674603
ATP6V0D1	SLCO1B3	0.928571	0.00674603
ATP6AP1	ATP2B4	0.928571	0.00674603
ATP6AP1	ATP6V0A1	0.928571	0.00674603
ATP6AP1	ATP6V0B	-0.928571	0.00674603
ATP5E	KCNK5	0.928571	0.00674603
ATP5O	SLC22A10	-0.928571	0.00674603
ATP13A2	KCNE1	0.928571	0.00674603
ATP13A2	PEX10	0.928571	0.00674603
ATP13A2	PEX6	0.928571	0.00674603
ATP13A2	SLC35C2	0.928571	0.00674603
ATP13A2	SLC38A9	0.928571	0.00674603
ATP5H	MFSD11	0.928571	0.00674603
ATP5H	SLC25A10	0.928571	0.00674603
ATP11A	ATP2B2	0.928571	0.00674603
ATP11A	SLC38A2	-0.928571	0.00674603
ATP6V1G2-DDX39B	ATP6V0E1	0.928571	0.00674603
ATP6V0B	ATP6AP1	-0.928571	0.00674603
ATP6V0B	ATP6V0A1	-0.928571	0.00674603
ATP6V0B	SLC11A2	0.928571	0.00674603
ATP6V0B	SLC30A5	0.928571	0.00674603
ATP2B2	ATP11A	0.928571	0.00674603
ATP2B2	ATP1B1	0.928571	0.00674603
ATP2B2	SLC7A2	-0.928571	0.00674603
ATP5J	SLC39A7	0.928571	0.00674603
AQP7P3	ATP5B	0.928571	0.00674603
AQP7P3	PEX13	-0.928571	0.00674603
ATP11B	SLC5A3	0.928571	0.00674603
ATP6V0A1	ATP5S	0.928571	0.00674603
ATP6V0A1	ATP6AP1	0.928571	0.00674603
ATP6V0A1	ATP6V0B	-0.928571	0.00674603
ATP6V0A1	SLC25A13	0.928571	0.00674603
ATP6V1D	SLC25A30	0.928571	0.00674603
ATP6V1D	SLC38A4	0.928571	0.00674603
ATP5L	SLC35F5	-0.928571	0.00674603
ATP6V1H	SLC6A12	0.928571	0.00674603
ATP6V1B2	ABCA4	-0.928571	0.00674603
ATP5L2	ABCB6	0.928571	0.00674603
ATP2C1	SLC1A1	0.928571	0.00674603
ATP2C1	SLC46A1	-0.928571	0.00674603
ATP5F1	SLC9A6	-0.928571	0.00674603
ATP2B1	PEX19	0.928571	0.00674603
ATP5G3	SLC22A5	0.928571	0.00674603
ATP5J2-PTCD1	ABCC5	-0.928571	0.00674603
ATP5J2-PTCD1	SLC25A17	0.928571	0.00674603
ATP5J2	MFSD8	0.928571	0.00674603
ATP8A1	SLC22A10	-0.928571	0.00674603
ATP10D	ATP5B	-0.928571	0.00674603
ATP10D	SLC7A5P2	0.928571	0.00674603
ATPBD4	SLC25A15	0.928571	0.00674603
ATP7B	SLC38A3	0.928571	0.00674603
ATP7B	SLCO4C1	0.928571	0.00674603
ATP7B	TRPV1	-0.928571	0.00674603
ATP8B3	ABCA1	-0.928571	0.00674603
ATP8B3	PEX6	0.928571	0.00674603
ATP8B3	SLC25A17	0.928571	0.00674603
ATP8B3	SLC35C2	0.928571	0.00674603
ATP6V1C1	AQP7	0.928571	0.00674603
ATP1B3	KCNK5	-0.928571	0.00674603
ATP6V0E1	ABCA10	-0.928571	0.00674603
ATP6V0E1	ATP6V1G2-DDX39B	0.928571	0.00674603
ATP6V0E1	SLC25A37	0.928571	0.00674603
ATP6V0E2	SLC16A4	-0.928571	0.00674603
ATP6V0E2	SLC7A9	-0.928571	0.00674603
ATP5G2	ATP8B4	0.928571	0.00674603
ATP5G2	SLC22A23	0.928571	0.00674603
ATP5G2	SLC6A12	0.928571	0.00674603
ATP5B	AQP7P3	0.928571	0.00674603
ATP5B	ATP10D	-0.928571	0.00674603
ATP5B	ATP6V1A	0.928571	0.00674603
ATP5B	SLC22A9	-0.928571	0.00674603
ATP5B	SLC7A5P2	-0.928571	0.00674603
ATP8B2	SLC37A4	-0.928571	0.00674603
ATP6V1A	ATP5B	0.928571	0.00674603
ATP6V1A	PEX13	-0.928571	0.00674603
ATP6V1F	AQP4	0.928571	0.00674603
ATP6V1F	SLC38A9	0.928571	0.00674603
ATP6V0A2	PEX19	0.928571	0.00674603
ATP6V0A2	SLC38A10	0.928571	0.00674603
ATP6V0A2	SLC38A3	0.928571	0.00674603
ATP6V0A2	TRPV1	-0.928571	0.00674603
ATP6V1E2	ANXA11	-0.928571	0.00674603
ATP6V1E2	CACNA1H	-0.928571	0.00674603
ATP6V1E2	SLC6A9	0.928571	0.00674603
ATP5I	SLC25A23	-0.928571	0.00674603
ATP5I	SLC35E3	0.928571	0.00674603
ATP11C	SLC17A5	0.928571	0.00674603
ATP6V1G1	SLC25A23	-0.928571	0.00674603
ATP6V1G1	SLC35E3	0.928571	0.00674603
ATP5S	ATP6V0A1	0.928571	0.00674603
TRPV1	ATP6V0A2	-0.928571	0.00674603
TRPV1	ATP7B	-0.928571	0.00674603
TRPV1	SLC12A9	-0.928571	0.00674603
TRPV1	SLC38A3	-0.928571	0.00674603
LAPTM4A	ABCB10	0.928571	0.00674603
LAPTM4A	ABCD1	-0.928571	0.00674603
TRPV3	SLC37A3	0.928571	0.00674603
LAPTM5	MFSD2A	-0.928571	0.00674603
LAPTM5	MFSD6	-0.928571	0.00674603
KCNK5	ATP1B3	-0.928571	0.00674603
KCNK5	ATP5E	0.928571	0.00674603
KCNK5	SLC27A4	-0.928571	0.00674603
KCNMA1	ANXA2P1	0.928571	0.00674603
KCNMA1	SCN9A	0.928571	0.00674603
KCNE1	ATP13A2	0.928571	0.00674603
KCNE1	ATP9A	0.928571	0.00674603
KCNE1	SLC38A9	0.928571	0.00674603
KCNE1	SLC6A20	0.928571	0.00674603
TAPBPL	ABCC3	0.928571	0.00674603
TAPBPL	SLC25A10	0.928571	0.00674603
TAPBP	ABCA3	-0.928571	0.00674603
TAPBP	SLC22A9	-0.928571	0.00674603
TAP1	ABCB6	-0.928571	0.00674603
TAP1	PEX14	-0.928571	0.00674603
KCNJ8	SLC25A44	0.928571	0.00674603
KCNJ8	SLC41A2	-0.928571	0.00674603
TAPT1	SLC7A5	-0.928571	0.00674603
KCND3	SLC9A6	0.928571	0.00674603
TAP2	SLC15A3	0.928571	0.00674603
KCNE3	SLC25A33	0.928571	0.00674603
KCNK1	SLC2A11	0.928571	0.00674603
CACNA1H	ATP6V1E2	-0.928571	0.00674603
CACNA1H	SLC16A12	-0.928571	0.00674603
CACNA1H	SLC17A9	-0.928571	0.00674603
CACNA1H	SLC25A10	-0.928571	0.00674603
CACNA1H	SLC35A3	0.928571	0.00674603
CACNA1H	SLC6A9	-0.928571	0.00674603
ANXA2	SLC2A2	0.928571	0.00674603
ANXA2	SLC9A7	0.928571	0.00674603
ANXA10	SLC13A5	0.928571	0.00674603
ANXA10	SLC35E3	0.928571	0.00674603
ANXA13	ABCA1	0.928571	0.00674603
ANXA13	SLC5A10	-0.928571	0.00674603
ANXA2P3	SLC16A1	0.928571	0.00674603
ANXA2P3	SLC25A26	-0.928571	0.00674603
ANXA2P1	KCNMA1	0.928571	0.00674603
ANXA5	ABCA3	-0.928571	0.00674603
ANXA5	SLC22A9	-0.928571	0.00674603
ANXA11	ATP6V1E2	-0.928571	0.00674603
ANXA11	SLC16A12	-0.928571	0.00674603
ANXA11	SLC17A9	-0.928571	0.00674603
ANXA11	SLC25A10	-0.928571	0.00674603
ANXA11	SLC35A3	0.928571	0.00674603
ANXA11	SLC6A9	-0.928571	0.00674603
CACNA2D4	SLC2A2	0.928571	0.00674603
CACNA2D4	SLC9A7	0.928571	0.00674603
ANXA7	SLC13A5	0.928571	0.00674603
ANXA7	SLC35E3	0.928571	0.00674603
ANXA9	ABCA1	0.928571	0.00674603
ANXA9	SLC5A10	-0.928571	0.00674603
ANXA6	SLC16A1	0.928571	0.00674603
ANXA6	SLC25A26	-0.928571	0.00674603
SCN9A	KCNMA1	0.928571	0.00674603
SCN8A	ABCA3	-0.928571	0.00674603
SCN8A	SLC22A9	-0.928571	0.00674603
SLCO2B1	ATP6V0A2	0.892857	0.0123016
SLCO2B1	SLC25A20	0.892857	0.0123016
SLCO2B1	SLC25A42	0.892857	0.0123016
SLCO2B1	SLC30A5	-0.892857	0.0123016
SLCO1B3	SLC12A2	0.892857	0.0123016
SLCO1B3	SLC25A1	0.892857	0.0123016
SLCO1B3	SLC25A4	-0.892857	0.0123016
SLCO4C1	OSTalpha (SLC51a)	0.892857	0.0123016
SLCO4C1	PEX19	0.892857	0.0123016
SLCO4C1	TRPV1	-0.892857	0.0123016
SLC47A1	ATP5F1	-0.892857	0.0123016
SLC47A1	KCND3	0.892857	0.0123016
SLC47A1	SLC16A2	0.892857	0.0123016
SLC29A1	SLC2A1	0.892857	0.0123016
SLC22A9	SLC38A1	0.892857	0.0123016
SLC22A9	SLC5A3	0.892857	0.0123016
SLC15A1	SLC39A6	-0.892857	0.0123016
SLC22A1	LAPTM4A	-0.892857	0.0123016
SLC22A1	SLC20A2	0.892857	0.0123016
SLC22A7	SLC16A1	-0.892857	0.0123016
SLC22A7	SLC25A44	0.892857	0.0123016
SLC22A7	SLC35E2	-0.892857	0.0123016
SLC22A7	SLC41A2	-0.892857	0.0123016
SLC10A1	ABCB10	-0.892857	0.0123016
SLC10A1	LAPTM4A	-0.892857	0.0123016
SLC22A5	PEX10	0.892857	0.0123016
SLCO1B1	ABCD3	0.892857	0.0123016
SLCO1B1	SLC23A2	0.892857	0.0123016
SLC16A1	ATP5J	-0.892857	0.0123016
SLC16A1	SLC22A7	-0.892857	0.0123016
SLC16A1	SLC35E2	0.892857	0.0123016
SLC16A1	SLC39A11	-0.892857	0.0123016
SLCO3A1	ATP8B1	0.892857	0.0123016
AQP1	ABCE1	-0.892857	0.0123016
AQP1	ABCG1	-0.892857	0.0123016
AQP1	SLC2A1	0.892857	0.0123016
AQP1	SLC33A1	0.892857	0.0123016
AQP1	SLC35E2B	-0.892857	0.0123016
AQP1	SLC7A7	0.892857	0.0123016
OSTBETA (SLC51b)	ATP2B4	0.892857	0.0123016
OSTBETA (SLC51b)	MFSD1	-0.892857	0.0123016
OSTBETA (SLC51b)	OSTalpha (SLC51a)	0.892857	0.0123016
OSTalpha (SLC51a)	ATP2B4	0.892857	0.0123016
OSTalpha (SLC51a)	MFSD1	-0.892857	0.0123016
OSTalpha (SLC51a)	OSTBETA (SLC51b)	0.892857	0.0123016
OSTalpha (SLC51a)	SLCO4C1	0.892857	0.0123016
SLC27A2	ATP2C1	0.892857	0.0123016
SLC27A2	SLC22A3	-0.892857	0.0123016
SLC27A2	SLC50A1	0.892857	0.0123016
SLC13A5	ABCD3	0.892857	0.0123016
SLC13A5	SCARB1	0.892857	0.0123016
SLC13A5	SLC19A2	0.892857	0.0123016
SLC13A5	SLC25A29	-0.892857	0.0123016
SLC13A5	SLC35E3	0.892857	0.0123016
SLC13A5	SLC44A3	-0.892857	0.0123016
SLC13A5	SLC45A3	0.892857	0.0123016
SLC6A12	CTNS	0.892857	0.0123016
SLC23A2	ABCC6P1	0.892857	0.0123016
SLC23A2	SLC48A1	0.892857	0.0123016
SLC23A2	SLCO1B1	0.892857	0.0123016
SLC27A5	ATP13A3	0.892857	0.0123016
SLC27A5	CFTR	-0.892857	0.0123016
SLC46A3	ABCA6	0.892857	0.0123016
SLC46A3	MFSD3	-0.892857	0.0123016
SLC46A3	SLC48A1	0.892857	0.0123016
SLC2A12	ABCD4	0.892857	0.0123016
SLC5A11	ABCB8	0.892857	0.0123016
SLC5A11	SLC19A1	0.892857	0.0123016
SLC5A11	SLC35F5	-0.892857	0.0123016
SLC2A2	ANXA13	-0.892857	0.0123016
SLC2A2	ANXA9	-0.892857	0.0123016
SLC2A2	PEX26	0.892857	0.0123016
SLC6A20	SLC39A9	0.892857	0.0123016
SLC6A20	SLC43A1	0.892857	0.0123016
SLC20A2	AQP9	0.892857	0.0123016
SLC20A2	SLC17A3	0.892857	0.0123016
SLC20A2	SLC22A1	0.892857	0.0123016
SLC20A2	SLC41A3	0.892857	0.0123016
SLC25A5	SLC6A16	0.892857	0.0123016
SLC4A4	ASNA1	-0.892857	0.0123016
SLC4A4	MFSD10	-0.892857	0.0123016
SLC4A4	PEX26	-0.892857	0.0123016
SLC4A4	SLC25A11	-0.892857	0.0123016
SLC4A4	SLC39A9	-0.892857	0.0123016
SLC4A4	SLC43A1	-0.892857	0.0123016
SLC29A4	CTNS	0.892857	0.0123016
SLC29A4	SLC25A12	-0.892857	0.0123016
SLC38A3	SLC12A9	0.892857	0.0123016
SLC38A3	SLC17A3	0.892857	0.0123016
SLC38A3	SLC26A1	0.892857	0.0123016
SLC20A1	ABCG5	0.892857	0.0123016
SLC20A1	SLC38A11	-0.892857	0.0123016
SLC3A2	ABCC5	0.892857	0.0123016
SLC3A2	SLC25A17	-0.892857	0.0123016
SLC3A2	SLC25A24	-0.892857	0.0123016
SLC3A2	SLC27A1	0.892857	0.0123016
SLC17A1	ABCB11	0.892857	0.0123016
SLC17A1	SLC6A13	0.892857	0.0123016
SLC3A1	ATP6V0E1	0.892857	0.0123016
SLC3A1	SLC25A28	0.892857	0.0123016
SLC3A1	SLC2A10	-0.892857	0.0123016
SLC3A1	SLC35B2	0.892857	0.0123016
SLC25A42	ATP6V1D	0.892857	0.0123016
SLC25A42	SLC25A47	0.892857	0.0123016
SLC25A42	SLC37A1	-0.892857	0.0123016
SLC25A42	SLCO2B1	0.892857	0.0123016
SLC43A1	ATP13A2	0.892857	0.0123016
SLC43A1	KCNE1	0.892857	0.0123016
SLC43A1	SLC25A11	0.892857	0.0123016
SLC43A1	SLC39A9	0.892857	0.0123016
SLC43A1	SLC4A4	-0.892857	0.0123016
SLC43A1	SLC6A20	0.892857	0.0123016
SLC1A2	ATPBD4	-0.892857	0.0123016
SLC1A2	CTNS	0.892857	0.0123016
SLC1A2	SLC30A10	0.892857	0.0123016
SLC1A2	SLC39A7	-0.892857	0.0123016
SLC2A10	SLC17A2	-0.892857	0.0123016
SLC2A10	SLC25A43	-0.892857	0.0123016
SLC2A10	SLC35B2	-0.892857	0.0123016
SLC2A10	SLC3A1	-0.892857	0.0123016
SLC30A10	ANXA2P3	0.892857	0.0123016
SLC30A10	ANXA6	0.892857	0.0123016
SLC30A10	SLC1A2	0.892857	0.0123016
SLC30A10	SLC7A5	-0.892857	0.0123016
SLC4A2	SLC25A25	0.892857	0.0123016
SLC4A2	SLC39A5	0.892857	0.0123016
SLC26A4	ABCD4	-0.892857	0.0123016
SLC29A3	ATP6V1H	-0.892857	0.0123016
SLC29A3	SLC25A38	0.892857	0.0123016
SLC27A3	SLC15A3	0.892857	0.0123016
SLC1A4	SLC25A32	0.892857	0.0123016
SLC1A4	SLC44A1	-0.892857	0.0123016
SLC4A7	ATP5L2	-0.892857	0.0123016
SLC24A6	MFSD11	0.892857	0.0123016
SLC24A6	SLC25A26	0.892857	0.0123016
SLC24A6	SLC39A5	0.892857	0.0123016
SLC30A1	ATP13A1	-0.892857	0.0123016
SLC30A1	ATP5L	-0.892857	0.0123016
SLC23A3	SLC25A46	-0.892857	0.0123016
SLC22A23	ATP6V1F	-0.892857	0.0123016
SLC22A23	SLC25A18	-0.892857	0.0123016
SLC22A23	SLC25A26	-0.892857	0.0123016
SLC22A23	SLC39A1	-0.892857	0.0123016
SLC25A44	ATP5J	0.892857	0.0123016
SLC25A44	ATP6V0A2	0.892857	0.0123016
SLC25A44	SLC22A7	0.892857	0.0123016
SLC25A44	SLC39A11	0.892857	0.0123016
SLC16A12	ABCA3	0.892857	0.0123016
SLC16A12	ABCD1	0.892857	0.0123016
SLC16A12	ATP6V1E2	0.892857	0.0123016
SLC16A12	SLC25A19	0.892857	0.0123016
SLC35A3	ABCA3	-0.892857	0.0123016
SLC35A3	ABCD1	-0.892857	0.0123016
SLC35A3	ATP6V1E2	-0.892857	0.0123016
SLC35A3	SLC25A19	-0.892857	0.0123016
SLC17A5	ANXA2	0.892857	0.0123016
SLC17A5	ATP6V1E1	0.892857	0.0123016
SLC17A5	CACNA2D4	0.892857	0.0123016
SLC17A5	SLC39A13	0.892857	0.0123016
SLC6A9	ATP5H	0.892857	0.0123016
SLC6A9	SLC12A7	0.892857	0.0123016
SLC6A9	SLC25A10	0.892857	0.0123016
SLC6A9	SLC35B2	0.892857	0.0123016
SLC19A3	SLC25A12	0.892857	0.0123016
SLC35A4	SLC16A2	0.892857	0.0123016
SLC35A4	SLC2A3	-0.892857	0.0123016
SLC35A4	SLC43A3	0.892857	0.0123016
SLC35A4	SLC9A6	0.892857	0.0123016
SLC35A5	SLC27A4	0.892857	0.0123016
SLC35A5	SLC43A3	0.892857	0.0123016
SLC38A10	PEX19	0.892857	0.0123016
SLC38A10	SLC35E2B	-0.892857	0.0123016
SLC38A10	SLC7A7	0.892857	0.0123016
SLC35D2	ATP5G3	0.892857	0.0123016
SLC35D2	SLC25A36	0.892857	0.0123016
SLC35D2	SLC8A1	-0.892857	0.0123016
SLC38A7	ABCB11	0.892857	0.0123016
SLC25A38	SLC29A3	0.892857	0.0123016
SLC25A34	ATP1A1	-0.892857	0.0123016
SLC25A34	SLC44A1	-0.892857	0.0123016
SLC35E2B	AQP1	-0.892857	0.0123016
SLC35E2B	KCNS3	-0.892857	0.0123016
SLC35E2B	SLC38A10	-0.892857	0.0123016
SLC35E2B	TRPV3	-0.892857	0.0123016
SLC5A10	ABCB8	0.892857	0.0123016
SLC5A10	ANXA2	0.892857	0.0123016
SLC5A10	CACNA2D4	0.892857	0.0123016
SLC5A10	SLC19A1	0.892857	0.0123016
SLC5A10	SLC39A13	0.892857	0.0123016
SLC17A3	ABCB10	-0.892857	0.0123016
SLC17A3	AQP9	0.892857	0.0123016
SLC17A3	SLC20A2	0.892857	0.0123016
SLC17A3	SLC38A3	0.892857	0.0123016
SLC25A25	CUTC	0.892857	0.0123016
SLC25A25	SLC16A3	0.892857	0.0123016
SLC25A25	SLC4A2	0.892857	0.0123016
SLC44A3	ABCC6	-0.892857	0.0123016
SLC44A3	SLC13A5	-0.892857	0.0123016
SLC44A3	SLC25A20	-0.892857	0.0123016
SLC44A3	SLC48A1	-0.892857	0.0123016
SLC39A7	ANXA2P3	-0.892857	0.0123016
SLC39A7	ANXA6	-0.892857	0.0123016
SLC39A7	SLC1A2	-0.892857	0.0123016
SLC26A1	SLC12A8	0.892857	0.0123016
SLC26A1	SLC38A3	0.892857	0.0123016
SLC26A1	SLC41A2	-0.892857	0.0123016
SLC39A3	ATP2C1	0.892857	0.0123016
SLC39A3	SLC25A4	0.892857	0.0123016
SLC39A3	SLC50A1	0.892857	0.0123016
SLC22A3	MFSD8	-0.892857	0.0123016
SLC22A3	SLC25A30	-0.892857	0.0123016
SLC22A3	SLC27A2	-0.892857	0.0123016
SLC24A1	SLC6A1	0.892857	0.0123016
SLC41A3	ATP6AP2	0.892857	0.0123016
SLC41A3	SLC20A2	0.892857	0.0123016
SLC41A3	SLC25A4	-0.892857	0.0123016
SLC41A3	SLC36A1	0.892857	0.0123016
SLC19A1	SLC25A37	0.892857	0.0123016
SLC19A1	SLC35B4	0.892857	0.0123016
SLC19A1	SLC39A9	0.892857	0.0123016
SLC19A1	SLC5A10	0.892857	0.0123016
SLC19A1	SLC5A11	0.892857	0.0123016
SLC17A4	ANXA1	-0.892857	0.0123016
SLC17A4	CACNA1D	-0.892857	0.0123016
SLC35E2	ATP5J	-0.892857	0.0123016
SLC35E2	SLC16A1	0.892857	0.0123016
SLC35E2	SLC22A7	-0.892857	0.0123016
SLC35E2	SLC39A11	-0.892857	0.0123016
SLC39A6	AQP7P1	-0.892857	0.0123016
SLC39A6	SLC15A1	-0.892857	0.0123016
SLC25A24	ABCA8	-0.892857	0.0123016
SLC25A24	ABCB4	-0.892857	0.0123016
SLC25A24	ATP11B	-0.892857	0.0123016
SLC25A24	SLC27A1	-0.892857	0.0123016
SLC25A24	SLC3A2	-0.892857	0.0123016
SLC25A15	KCNJ2	-0.892857	0.0123016
SLC25A15	SLC12A2	-0.892857	0.0123016
SLC25A27	SLC16A7	0.892857	0.0123016
SLC25A29	SCARB1	-0.892857	0.0123016
SLC25A29	SLC13A5	-0.892857	0.0123016
SLC25A29	SLC19A2	-0.892857	0.0123016
SLC25A29	SLC38A4	-0.892857	0.0123016
SLC2A1	ABCE1	-0.892857	0.0123016
SLC2A1	AQP1	0.892857	0.0123016
SLC2A1	SLC1A5	-0.892857	0.0123016
SLC2A1	SLC29A1	0.892857	0.0123016
SLC2A1	TRPV3	0.892857	0.0123016
SLC12A8	ATP6V0C	0.892857	0.0123016
SLC12A8	KCNJ8	0.892857	0.0123016
SLC12A8	SLC26A1	0.892857	0.0123016
SLC46A1	SLC1A1	-0.892857	0.0123016
SLC43A2	ABCA4	-0.892857	0.0123016
SLC43A2	SLC35A2	0.892857	0.0123016
SLC43A2	SLC35B3	0.892857	0.0123016
SLC43A2	SLC44A2	-0.892857	0.0123016
SLC25A39	ATP5G1	0.892857	0.0123016
SLC25A39	ATP5L	0.892857	0.0123016
SLC25A39	SLC17A2	0.892857	0.0123016
SLC25A39	SLC25A19	0.892857	0.0123016
SLC25A39	SLC25A43	0.892857	0.0123016
SLC25A39	SLC31A2	0.892857	0.0123016
SLC2A3	ATP1A1	0.892857	0.0123016
SLC2A3	SLC35A4	-0.892857	0.0123016
SLC7A11	ABCA1	0.892857	0.0123016
SLC22A18	ABCC6	0.892857	0.0123016
SLC22A18	PEX5	0.892857	0.0123016
SLC22A18	SLC25A20	0.892857	0.0123016
SLC22A18	SLC28A1	0.892857	0.0123016
SLC22A18	SLC35A1	-0.892857	0.0123016
SLC22A18	TAP1	-0.892857	0.0123016
SLC22A25	ATP5B	-0.892857	0.0123016
SLC22A25	SLC38A1	0.892857	0.0123016
SLC38A1	SLC22A25	0.892857	0.0123016
SLC38A1	SLC22A9	0.892857	0.0123016
SLC25A30	ABCG2	0.892857	0.0123016
SLC25A30	ATP2B1	0.892857	0.0123016
SLC25A30	ATP5D	0.892857	0.0123016
SLC25A30	SLC22A3	-0.892857	0.0123016
SLC9A6	KCNK5	-0.892857	0.0123016
SLC9A6	SLC35A4	0.892857	0.0123016
SLC15A4	ATP2A2	-0.892857	0.0123016
SLC15A4	KCNK1	-0.892857	0.0123016
SLC15A4	SLC30A2	0.892857	0.0123016
SLC15A3	SLC27A3	0.892857	0.0123016
SLC9A1	SLC11A2	0.892857	0.0123016
SLC9A1	SLC35B1	-0.892857	0.0123016
SLC35F5	SLC39A9	-0.892857	0.0123016
SLC35F5	SLC41A2	0.892857	0.0123016
SLC35F5	SLC5A11	-0.892857	0.0123016
SLC16A14	ABCB1	-0.892857	0.0123016
SLC16A14	SLC25A12	0.892857	0.0123016
SLC16A14	SLC39A10	0.892857	0.0123016
SLC39A10	ATP6V1C1	-0.892857	0.0123016
SLC39A10	SLC16A14	0.892857	0.0123016
SLC10A5	ABCG2	0.892857	0.0123016
SLC45A3	ABCC6	0.892857	0.0123016
SLC45A3	SLC13A5	0.892857	0.0123016
SLC45A3	SLC25A20	0.892857	0.0123016
SLC45A3	SLC48A1	0.892857	0.0123016
SLC1A5	SLC2A1	-0.892857	0.0123016
SLC31A1	SLC35D1	0.892857	0.0123016
SLC31A1	SLC8A1	-0.892857	0.0123016
SLC25A10	ATP5F1	-0.892857	0.0123016
SLC25A10	KCND3	0.892857	0.0123016
SLC25A10	SLC12A7	0.892857	0.0123016
SLC25A10	SLC6A9	0.892857	0.0123016
SLC33A1	AQP1	0.892857	0.0123016
SLC33A1	TRPV3	0.892857	0.0123016
SLC5A6	ATP5G1	-0.892857	0.0123016
SLC5A6	ATP5L	-0.892857	0.0123016
SLC5A6	SLC25A19	-0.892857	0.0123016
SLC5A6	SLC25A28	-0.892857	0.0123016
SLC5A6	SLC31A2	-0.892857	0.0123016
SLC25A20	ABCF1	0.892857	0.0123016
SLC25A20	SLC22A18	0.892857	0.0123016
SLC25A20	SLC44A3	-0.892857	0.0123016
SLC25A20	SLC45A3	0.892857	0.0123016
SLC25A20	SLCO2B1	0.892857	0.0123016
SLC28A1	ABCC6	0.892857	0.0123016
SLC28A1	ABCF1	0.892857	0.0123016
SLC28A1	SLC22A18	0.892857	0.0123016
SLC28A1	TAPBPL	0.892857	0.0123016
SLC35C2	SLC31A2	0.892857	0.0123016
SLC35C2	SLC38A9	0.892857	0.0123016
SLC36A4	TAPT1	-0.892857	0.0123016
SLC35D1	ANXA10	0.892857	0.0123016
SLC35D1	ANXA7	0.892857	0.0123016
SLC35D1	ATP2B1	0.892857	0.0123016
SLC35D1	SLC31A1	0.892857	0.0123016
SLC25A11	SLC43A1	0.892857	0.0123016
SLC25A11	SLC4A4	-0.892857	0.0123016
SLC7A5	ATPBD4	0.892857	0.0123016
SLC7A5	SLC12A2	-0.892857	0.0123016
SLC7A5	SLC30A10	-0.892857	0.0123016
SLC44A1	ATP1A1	0.892857	0.0123016
SLC44A1	SLC1A4	-0.892857	0.0123016
SLC44A1	SLC25A34	-0.892857	0.0123016
SLC35E3	SLC13A5	0.892857	0.0123016
SLC35E3	SLC23A1	0.892857	0.0123016
SLC35E3	SLC25A46	0.892857	0.0123016
SLC38A11	ABCC2	-0.892857	0.0123016
SLC38A11	ABCG5	-0.892857	0.0123016
SLC38A11	ATP5C1	-0.892857	0.0123016
SLC38A11	SLC20A1	-0.892857	0.0123016
SLC7A5P2	ABCC9	0.892857	0.0123016
SLC7A5P2	ANXA5	-0.892857	0.0123016
SLC7A5P2	SCN8A	-0.892857	0.0123016
SLC7A5P2	SLC38A6	-0.892857	0.0123016
SLC7A5P2	TAPBP	-0.892857	0.0123016
SLC39A13	SLC17A5	0.892857	0.0123016
SLC39A13	SLC5A10	0.892857	0.0123016
SLC1A3	ATP13A3	-0.892857	0.0123016
SLC25A32	PEX12	0.892857	0.0123016
SLC25A32	SLC1A4	0.892857	0.0123016
SLC25A32	SLC27A4	0.892857	0.0123016
SLC31A2	ATP5G1	0.892857	0.0123016
SLC31A2	ATP5L	0.892857	0.0123016
SLC31A2	PEX6	0.892857	0.0123016
SLC31A2	SLC25A39	0.892857	0.0123016
SLC31A2	SLC35C2	0.892857	0.0123016
SLC31A2	SLC38A9	0.892857	0.0123016
SLC31A2	SLC5A6	-0.892857	0.0123016
SLC12A9	ATP5D	0.892857	0.0123016
SLC12A9	SLC38A3	0.892857	0.0123016
SLC7A7	AQP1	0.892857	0.0123016
SLC7A7	KCNS3	0.892857	0.0123016
SLC7A7	SLC38A10	0.892857	0.0123016
SLC7A7	TRPV3	0.892857	0.0123016
SLC25A12	ATP6V1C1	-0.892857	0.0123016
SLC25A12	SLC16A14	0.892857	0.0123016
SLC25A12	SLC19A3	0.892857	0.0123016
SLC25A12	SLC29A4	-0.892857	0.0123016
SLC37A3	TRPV4	0.892857	0.0123016
SLC25A26	ATP8B4	-0.892857	0.0123016
SLC25A26	PEX5	0.892857	0.0123016
SLC25A26	SLC22A23	-0.892857	0.0123016
SLC25A26	SLC24A6	0.892857	0.0123016
SLC25A26	SLC39A1	0.892857	0.0123016
SLC25A4	SLC13A3	0.892857	0.0123016
SLC25A4	SLC39A3	0.892857	0.0123016
SLC25A4	SLC41A3	-0.892857	0.0123016
SLC25A4	SLCO1B3	-0.892857	0.0123016
SLC41A2	ATP5J	-0.892857	0.0123016
SLC41A2	ATP9A	-0.892857	0.0123016
SLC41A2	PEX14	-0.892857	0.0123016
SLC41A2	SLC22A7	-0.892857	0.0123016
SLC41A2	SLC26A1	-0.892857	0.0123016
SLC41A2	SLC35F5	0.892857	0.0123016
SLC41A2	SLC39A11	-0.892857	0.0123016
SLC30A4	AQP3	0.892857	0.0123016
SLC30A4	ATP2C1	-0.892857	0.0123016
SLC13A3	ATP2C1	0.892857	0.0123016
SLC13A3	SLC25A4	0.892857	0.0123016
SLC13A3	SLC50A1	0.892857	0.0123016
SLC25A14	SLC16A7	0.892857	0.0123016
SLC30A2	AQP4	-0.892857	0.0123016
SLC30A2	ATP2A2	-0.892857	0.0123016
SLC30A2	KCNMA1	0.892857	0.0123016
SLC30A2	SLC15A4	0.892857	0.0123016
SLC38A4	SLC25A29	-0.892857	0.0123016
SLC8A1	ANXA10	-0.892857	0.0123016
SLC8A1	ANXA7	-0.892857	0.0123016
SLC8A1	PEX11B	-0.892857	0.0123016
SLC8A1	SLC31A1	-0.892857	0.0123016
SLC8A1	SLC35D2	-0.892857	0.0123016
SLC27A4	ATP1B3	0.892857	0.0123016
SLC27A4	PEX12	0.892857	0.0123016
SLC27A4	SLC25A32	0.892857	0.0123016
SLC27A4	SLC35A5	0.892857	0.0123016
SLC27A4	TAPBPL	0.892857	0.0123016
SLC35A1	ABCC6	-0.892857	0.0123016
SLC35A1	ABCF1	-0.892857	0.0123016
SLC35A1	SLC22A18	-0.892857	0.0123016
SLC35A1	TAPBPL	-0.892857	0.0123016
SLC16A13	ATP5L	0.892857	0.0123016
SLC16A13	ATP6V0C	0.892857	0.0123016
SLC16A13	KCNJ8	0.892857	0.0123016
SLC16A13	SLC25A28	0.892857	0.0123016
SLC16A13	SLC25A43	0.892857	0.0123016
SLC6A16	SLC25A5	0.892857	0.0123016
SLC37A4	SLC43A3	0.892857	0.0123016
SLC9A7	ABCF2	0.892857	0.0123016
SLC9A7	ATP11C	0.892857	0.0123016
SLC9A7	SLC26A11	-0.892857	0.0123016
SLC39A11	SLC16A1	-0.892857	0.0123016
SLC39A11	SLC25A44	0.892857	0.0123016
SLC39A11	SLC35E2	-0.892857	0.0123016
SLC39A11	SLC41A2	-0.892857	0.0123016
SLC37A1	SLC25A42	-0.892857	0.0123016
SLC35B3	SLC43A2	0.892857	0.0123016
SLC48A1	ABCA6	0.892857	0.0123016
SLC48A1	SLC23A2	0.892857	0.0123016
SLC48A1	SLC44A3	-0.892857	0.0123016
SLC48A1	SLC45A3	0.892857	0.0123016
SLC48A1	SLC46A3	0.892857	0.0123016
SLC6A1	ABCC10	0.892857	0.0123016
SLC6A1	SLC24A1	0.892857	0.0123016
SLC35B1	ANXA4	0.892857	0.0123016
SLC35B1	ATP5B	0.892857	0.0123016
SLC35B1	ATP6V1F	0.892857	0.0123016
SLC35B1	ATP7A	0.892857	0.0123016
SLC35B1	SLC25A18	0.892857	0.0123016
SLC35B1	SLC9A1	-0.892857	0.0123016
SLC12A2	SLC25A15	-0.892857	0.0123016
SLC12A2	SLC25A1	0.892857	0.0123016
SLC12A2	SLC7A5	-0.892857	0.0123016
SLC12A2	SLCO1B3	0.892857	0.0123016
SLC12A7	SLC25A10	0.892857	0.0123016
SLC12A7	SLC6A9	0.892857	0.0123016
SLC7A1	PEX2	-0.892857	0.0123016
SLC25A47	KCNMB3	0.892857	0.0123016
SLC25A47	SLC11A2	-0.892857	0.0123016
SLC25A47	SLC25A42	0.892857	0.0123016
SLC36A1	SLC41A3	0.892857	0.0123016
SLC39A1	ATP8B4	-0.892857	0.0123016
SLC39A1	SLC22A23	-0.892857	0.0123016
SLC39A1	SLC25A26	0.892857	0.0123016
SLC38A6	KCNJ2	-0.892857	0.0123016
SLC38A6	SLC7A2	-0.892857	0.0123016
SLC38A6	SLC7A5P2	-0.892857	0.0123016
SLC27A1	ABCA8	0.892857	0.0123016
SLC27A1	ABCC5	0.892857	0.0123016
SLC27A1	PEX2	-0.892857	0.0123016
SLC27A1	SLC25A24	-0.892857	0.0123016
SLC27A1	SLC3A2	0.892857	0.0123016
SLC27A1	SLC41A1	0.892857	0.0123016
SLC44A2	ATP6V0C	0.892857	0.0123016
SLC44A2	KCNJ8	0.892857	0.0123016
SLC44A2	SLC25A19	0.892857	0.0123016
SLC44A2	SLC43A2	-0.892857	0.0123016
SLC25A16	ABCC5	-0.892857	0.0123016
SLC7A9	ABCC4	0.892857	0.0123016
SLC7A9	ATP5C1	-0.892857	0.0123016
SLC7A9	SLC6A13	-0.892857	0.0123016
SLC39A9	ABCA10	-0.892857	0.0123016
SLC39A9	ATP13A2	0.892857	0.0123016
SLC39A9	SLC19A1	0.892857	0.0123016
SLC39A9	SLC35F5	-0.892857	0.0123016
SLC39A9	SLC43A1	0.892857	0.0123016
SLC39A9	SLC4A4	-0.892857	0.0123016
SLC39A9	SLC6A20	0.892857	0.0123016
SLC39A14	ABCA2	-0.892857	0.0123016
SLC39A14	SLC16A3	-0.892857	0.0123016
SLC25A28	SLC16A13	0.892857	0.0123016
SLC25A28	SLC3A1	0.892857	0.0123016
SLC25A28	SLC5A6	-0.892857	0.0123016
SLC17A9	ABCA3	0.892857	0.0123016
SLC17A9	ABCD1	0.892857	0.0123016
SLC17A9	ATP6V1E2	0.892857	0.0123016
SLC17A9	SLC25A19	0.892857	0.0123016
SLC17A2	SLC25A39	0.892857	0.0123016
SLC17A2	SLC2A10	-0.892857	0.0123016
SLC25A1	SLC12A2	0.892857	0.0123016
SLC25A1	SLC1A1	-0.892857	0.0123016
SLC25A1	SLC50A1	-0.892857	0.0123016
SLC25A1	SLCO1B3	0.892857	0.0123016
SLC41A1	ATP6V1B2	-0.892857	0.0123016
SLC41A1	SLC27A1	0.892857	0.0123016
SLC39A5	PEX13	-0.892857	0.0123016
SLC39A5	SLC24A6	0.892857	0.0123016
SLC39A5	SLC4A2	0.892857	0.0123016
SLC39A8	MFSD2A	-0.892857	0.0123016
SLC39A8	MFSD6	-0.892857	0.0123016
SLC38A9	ATP5G1	0.892857	0.0123016
SLC38A9	PEX6	0.892857	0.0123016
SLC38A9	SLC31A2	0.892857	0.0123016
SLC38A9	SLC35C2	0.892857	0.0123016
SLC30A5	ATP6AP1	-0.892857	0.0123016
SLC30A5	ATP6V0A1	-0.892857	0.0123016
SLC30A5	SLCO2B1	-0.892857	0.0123016
SLC19A2	SLC13A5	0.892857	0.0123016
SLC19A2	SLC25A29	-0.892857	0.0123016
SLC19A2	SLC30A6	0.892857	0.0123016
SLC16A3	SLC25A25	0.892857	0.0123016
SLC16A3	SLC39A14	-0.892857	0.0123016
SLC6A13	ATP5C1	0.892857	0.0123016
SLC6A13	SLC17A1	0.892857	0.0123016
SLC6A13	SLC7A9	-0.892857	0.0123016
SLC26A11	SLC9A7	-0.892857	0.0123016
SLC7A2	SLC38A6	-0.892857	0.0123016
SLC16A7	ATP6V0D1	0.892857	0.0123016
SLC16A7	SLC25A14	0.892857	0.0123016
SLC16A7	SLC25A27	0.892857	0.0123016
SLC35B2	SLC2A10	-0.892857	0.0123016
SLC35B2	SLC3A1	0.892857	0.0123016
SLC35B2	SLC6A9	0.892857	0.0123016
SLC50A1	ATP2C1	0.892857	0.0123016
SLC50A1	SLC13A3	0.892857	0.0123016
SLC50A1	SLC25A1	-0.892857	0.0123016
SLC50A1	SLC27A2	0.892857	0.0123016
SLC50A1	SLC39A3	0.892857	0.0123016
SLC25A36	ATP6V1G2-DDX39B	0.892857	0.0123016
SLC25A36	ATP8B3	0.892857	0.0123016
SLC25A36	SLC35D2	0.892857	0.0123016
SLC12A6	AQP7P3	-0.892857	0.0123016
SLC12A6	ATP6V1A	-0.892857	0.0123016
SLC12A6	MFSD3	-0.892857	0.0123016
SLC12A6	PEX13	0.892857	0.0123016
SLC25A17	ABCA1	-0.892857	0.0123016
SLC25A17	ABCA8	-0.892857	0.0123016
SLC25A17	SLC3A2	-0.892857	0.0123016
SLC11A2	ATP6V0A1	-0.892857	0.0123016
SLC11A2	ATP7A	-0.892857	0.0123016
SLC11A2	SLC25A47	-0.892857	0.0123016
SLC11A2	SLC9A1	0.892857	0.0123016
SLC11A2	TRPV1	0.892857	0.0123016
SLC23A1	SLC25A46	0.892857	0.0123016
SLC23A1	SLC35E3	0.892857	0.0123016
SLC25A19	ATP5G1	0.892857	0.0123016
SLC25A19	ATP5L	0.892857	0.0123016
SLC25A19	ATP6V1E2	0.892857	0.0123016
SLC25A19	SLC16A12	0.892857	0.0123016
SLC25A19	SLC17A9	0.892857	0.0123016
SLC25A19	SLC25A39	0.892857	0.0123016
SLC25A19	SLC35A3	-0.892857	0.0123016
SLC25A19	SLC44A2	0.892857	0.0123016
SLC25A19	SLC5A6	-0.892857	0.0123016
SLC25A46	PEX11B	0.892857	0.0123016
SLC25A46	SLC23A1	0.892857	0.0123016
SLC25A46	SLC23A3	-0.892857	0.0123016
SLC25A46	SLC35E3	0.892857	0.0123016
SLC25A18	ABCF3	0.892857	0.0123016
SLC25A18	ATP8B4	-0.892857	0.0123016
SLC25A18	KCNE1	0.892857	0.0123016
SLC25A18	SLC22A23	-0.892857	0.0123016
SLC25A18	SLC35B1	0.892857	0.0123016
SLC25A37	ABCA10	-0.892857	0.0123016
SLC25A37	SLC19A1	0.892857	0.0123016
SLC16A2	ABCC9	0.892857	0.0123016
SLC16A2	SLC35A4	0.892857	0.0123016
SLC16A2	SLC47A1	0.892857	0.0123016
SLC1A1	SLC25A1	-0.892857	0.0123016
SLC1A1	SLC46A1	-0.892857	0.0123016
SLC35A2	SLC43A2	0.892857	0.0123016
SLC35B4	SLC19A1	0.892857	0.0123016
SLC30A6	PEX3	0.892857	0.0123016
SLC30A6	SCARB1	0.892857	0.0123016
SLC30A6	SLC19A2	0.892857	0.0123016
SLC43A3	SLC35A4	0.892857	0.0123016
SLC43A3	SLC35A5	0.892857	0.0123016
SLC43A3	SLC37A4	0.892857	0.0123016
SLC2A11	ANXA1	0.892857	0.0123016
SLC2A11	ATP9B	0.892857	0.0123016
SLC2A11	CACNA1D	0.892857	0.0123016
SLC2A11	TAP1	-0.892857	0.0123016
SLC5A9	ATP5L	0.892857	0.0123016
SLC5A9	SLC25A43	0.892857	0.0123016
SLC5A3	SLC22A9	0.892857	0.0123016
SLC25A43	ATP5L	0.892857	0.0123016
SLC25A43	PEX12	0.892857	0.0123016
SLC25A43	SLC16A13	0.892857	0.0123016
SLC25A43	SLC25A39	0.892857	0.0123016
SLC25A43	SLC2A10	-0.892857	0.0123016
SLC25A43	SLC5A9	0.892857	0.0123016
ABCC2	ABCG5	0.892857	0.0123016
ABCC2	SLC38A11	-0.892857	0.0123016
ABCB1	ATP6V1C1	0.892857	0.0123016
ABCB1	SLC16A14	-0.892857	0.0123016
ABCC6	ABCF1	0.892857	0.0123016
ABCC6	SLC22A18	0.892857	0.0123016
ABCC6	SLC28A1	0.892857	0.0123016
ABCC6	SLC35A1	-0.892857	0.0123016
ABCC6	SLC44A3	-0.892857	0.0123016
ABCC6	SLC45A3	0.892857	0.0123016
ABCA2	ATP6V1B2	-0.892857	0.0123016
ABCA2	ATP8B1	0.892857	0.0123016
ABCA2	SLC39A14	-0.892857	0.0123016
ABCB6	PEX14	0.892857	0.0123016
ABCB4	ATP11B	0.892857	0.0123016
ABCB4	ATP7B	0.892857	0.0123016
ABCB4	SLC25A24	-0.892857	0.0123016
ABCG8	ATP5L2	0.892857	0.0123016
ABCF1	ABCC6	0.892857	0.0123016
ABCF1	PEX5	0.892857	0.0123016
ABCF1	SLC25A20	0.892857	0.0123016
ABCF1	SLC28A1	0.892857	0.0123016
ABCF1	SLC35A1	-0.892857	0.0123016
ABCF1	TAP1	-0.892857	0.0123016
ABCA8	ABCC5	0.892857	0.0123016
ABCA8	SLC25A17	-0.892857	0.0123016
ABCA8	SLC25A24	-0.892857	0.0123016
ABCA8	SLC27A1	0.892857	0.0123016
ABCC3	ANXA11	-0.892857	0.0123016
ABCC3	CACNA1H	-0.892857	0.0123016
ABCC3	MFSD5	0.892857	0.0123016
ABCC3	MFSD9	0.892857	0.0123016
ABCC10	SLC6A1	0.892857	0.0123016
ABCG2	ATP2B1	0.892857	0.0123016
ABCG2	SLC10A5	0.892857	0.0123016
ABCG2	SLC25A30	0.892857	0.0123016
ABCD4	AQP4	0.892857	0.0123016
ABCD4	ATP5G2	-0.892857	0.0123016
ABCD4	SLC26A4	-0.892857	0.0123016
ABCD4	SLC2A12	0.892857	0.0123016
ABCB10	SLC10A1	-0.892857	0.0123016
ABCB10	SLC17A3	-0.892857	0.0123016
ABCB8	SLC5A10	0.892857	0.0123016
ABCB8	SLC5A11	0.892857	0.0123016
ABCG1	AQP1	-0.892857	0.0123016
ABCG1	TRPV3	-0.892857	0.0123016
ABCC5	ABCA8	0.892857	0.0123016
ABCC5	SLC25A16	-0.892857	0.0123016
ABCC5	SLC27A1	0.892857	0.0123016
ABCC5	SLC3A2	0.892857	0.0123016
ABCC6P1	ATP6AP1	0.892857	0.0123016
ABCC6P1	SLC23A2	0.892857	0.0123016
ABCC4	ABCB7	0.892857	0.0123016
ABCC4	ATP5J2	0.892857	0.0123016
ABCC4	ATP6V0E2	-0.892857	0.0123016
ABCC4	SLC7A9	0.892857	0.0123016
ABCF2	SLC9A7	0.892857	0.0123016
ABCC9	SLC16A2	0.892857	0.0123016
ABCC9	SLC7A5P2	0.892857	0.0123016
ABCA4	KCNMA1	-0.892857	0.0123016
ABCA4	SLC43A2	-0.892857	0.0123016
ABCD3	SLC13A5	0.892857	0.0123016
ABCD3	SLCO1B1	0.892857	0.0123016
ABCD1	ATP5G1	0.892857	0.0123016
ABCD1	ATP6V0A2	0.892857	0.0123016
ABCD1	SLC16A12	0.892857	0.0123016
ABCD1	SLC17A9	0.892857	0.0123016
ABCD1	SLC35A3	-0.892857	0.0123016
ABCB7	ABCC4	0.892857	0.0123016
ABCB11	ATP5C1	0.892857	0.0123016
ABCB11	ATP8B2	-0.892857	0.0123016
ABCB11	SLC17A1	0.892857	0.0123016
ABCB11	SLC38A7	0.892857	0.0123016
ABCA7	ANXA4	-0.892857	0.0123016
ABCA7	ATP6V1G2-DDX39B	-0.892857	0.0123016
ABCA7	ATP8B3	-0.892857	0.0123016
ABCF3	ATP6V1F	0.892857	0.0123016
ABCF3	KCNE1	0.892857	0.0123016
ABCF3	SLC25A18	0.892857	0.0123016
ABCG5	ABCC2	0.892857	0.0123016
ABCG5	SLC20A1	0.892857	0.0123016
ABCG5	SLC38A11	-0.892857	0.0123016
ABCA10	SLC25A37	-0.892857	0.0123016
ABCA10	SLC39A9	-0.892857	0.0123016
ABCA1	SLC25A17	-0.892857	0.0123016
ABCA1	SLC7A11	0.892857	0.0123016
CFTR	SLC27A5	-0.892857	0.0123016
ABCA3	SLC16A12	0.892857	0.0123016
ABCA3	SLC17A9	0.892857	0.0123016
ABCA3	SLC35A3	-0.892857	0.0123016
ABCA6	SLC46A3	0.892857	0.0123016
ABCA6	SLC48A1	0.892857	0.0123016
ABCE1	AQP1	-0.892857	0.0123016
ABCE1	ATP10D	0.892857	0.0123016
ABCE1	ATP8B1	0.892857	0.0123016
ABCE1	SLC2A1	-0.892857	0.0123016
ABCE1	TRPV3	-0.892857	0.0123016
ABCE1	TRPV4	-0.892857	0.0123016
ABCA9	AQP3	0.892857	0.0123016
ABCA9	ATP5B	-0.892857	0.0123016
ABCA5	MFSD2A	-0.892857	0.0123016
ABCA5	MFSD6	-0.892857	0.0123016
PEX26	ASNA1	0.892857	0.0123016
PEX26	MFSD10	0.892857	0.0123016
PEX26	SLC2A2	0.892857	0.0123016
PEX26	SLC4A4	-0.892857	0.0123016
PEX6	SLC31A2	0.892857	0.0123016
PEX6	SLC38A9	0.892857	0.0123016
PEX14	ABCB6	0.892857	0.0123016
PEX14	SLC41A2	-0.892857	0.0123016
CTNS	ANXA2P3	0.892857	0.0123016
CTNS	ANXA6	0.892857	0.0123016
CTNS	SLC1A2	0.892857	0.0123016
CTNS	SLC29A4	0.892857	0.0123016
CTNS	SLC6A12	0.892857	0.0123016
PEX5	ABCF1	0.892857	0.0123016
PEX5	SLC22A18	0.892857	0.0123016
PEX5	SLC25A26	0.892857	0.0123016
PEX3	SLC30A6	0.892857	0.0123016
PEX2	SLC27A1	-0.892857	0.0123016
PEX2	SLC7A1	-0.892857	0.0123016
PEX7	ATP8B3	0.892857	0.0123016
PEX7	KCNN2	-0.892857	0.0123016
PEX11A	TAPT1	-0.892857	0.0123016
PEX19	SLC38A10	0.892857	0.0123016
PEX19	SLCO4C1	0.892857	0.0123016
PEX19	TRPV1	-0.892857	0.0123016
PEX12	MFSD5	0.892857	0.0123016
PEX12	MFSD9	0.892857	0.0123016
PEX12	SLC25A32	0.892857	0.0123016
PEX12	SLC25A43	0.892857	0.0123016
PEX12	SLC27A4	0.892857	0.0123016
PEX11B	SLC25A46	0.892857	0.0123016
PEX11B	SLC8A1	-0.892857	0.0123016
PEX10	ATP6V0A1	0.892857	0.0123016
PEX10	KCNE1	0.892857	0.0123016
PEX10	SLC22A5	0.892857	0.0123016
PEX13	KCNJ2	0.892857	0.0123016
PEX13	SLC12A6	0.892857	0.0123016
PEX13	SLC39A5	-0.892857	0.0123016
MFSD2A	ABCA5	-0.892857	0.0123016
MFSD2A	SLC39A8	-0.892857	0.0123016
MFSD9	ABCC3	0.892857	0.0123016
MFSD9	PEX12	0.892857	0.0123016
MFSD10	PEX26	0.892857	0.0123016
MFSD10	SLC4A4	-0.892857	0.0123016
MFSD6	ABCA5	-0.892857	0.0123016
MFSD6	SLC39A8	-0.892857	0.0123016
MFSD5	ABCC3	0.892857	0.0123016
MFSD5	PEX12	0.892857	0.0123016
ASNA1	PEX26	0.892857	0.0123016
ASNA1	SLC4A4	-0.892857	0.0123016
MFSD1	OSTBETA (SLC51b)	-0.892857	0.0123016
MFSD1	OSTalpha (SLC51a)	-0.892857	0.0123016
MFSD3	SLC12A6	-0.892857	0.0123016
MFSD3	SLC46A3	-0.892857	0.0123016
MFSD11	SLC24A6	0.892857	0.0123016
MFSD8	SLC22A3	-0.892857	0.0123016
CUTC	SLC25A25	0.892857	0.0123016
SCARB2	ATP8B1	-0.892857	0.0123016
SCARB1	SLC13A5	0.892857	0.0123016
SCARB1	SLC25A29	-0.892857	0.0123016
SCARB1	SLC30A6	0.892857	0.0123016
ATP9A	SLC41A2	-0.892857	0.0123016
ATP8B4	ATP6V1F	-0.892857	0.0123016
ATP8B4	SLC25A18	-0.892857	0.0123016
ATP8B4	SLC25A26	-0.892857	0.0123016
ATP8B4	SLC39A1	-0.892857	0.0123016
ATP2B4	ATP6V0B	-0.892857	0.0123016
ATP2B4	OSTBETA (SLC51b)	0.892857	0.0123016
ATP2B4	OSTalpha (SLC51a)	0.892857	0.0123016
AQP3	ABCA9	0.892857	0.0123016
AQP3	ATP5G2	0.892857	0.0123016
AQP3	SLC30A4	0.892857	0.0123016
ATP13A1	ATP6V1E2	0.892857	0.0123016
ATP13A1	SLC30A1	-0.892857	0.0123016
ATP5G1	ABCD1	0.892857	0.0123016
ATP5G1	SLC25A19	0.892857	0.0123016
ATP5G1	SLC25A39	0.892857	0.0123016
ATP5G1	SLC31A2	0.892857	0.0123016
ATP5G1	SLC38A9	0.892857	0.0123016
ATP5G1	SLC5A6	-0.892857	0.0123016
ATP1B1	ANXA4	0.892857	0.0123016
ATP1B1	ATP11A	0.892857	0.0123016
ATP1B1	ATP6V1E1	0.892857	0.0123016
AQP9	ATP6V1E2	0.892857	0.0123016
AQP9	SLC17A3	0.892857	0.0123016
AQP9	SLC20A2	0.892857	0.0123016
AQP7P1	SLC39A6	-0.892857	0.0123016
ATP6V0C	SLC12A8	0.892857	0.0123016
ATP6V0C	SLC16A13	0.892857	0.0123016
ATP6V0C	SLC44A2	0.892857	0.0123016
AQP4	ABCD4	0.892857	0.0123016
AQP4	ATP5G2	-0.892857	0.0123016
AQP4	SLC30A2	-0.892857	0.0123016
ATP13A3	SLC1A3	-0.892857	0.0123016
ATP13A3	SLC27A5	0.892857	0.0123016
ATP2A2	SLC15A4	-0.892857	0.0123016
ATP2A2	SLC30A2	-0.892857	0.0123016
ATP5C1	ABCB11	0.892857	0.0123016
ATP5C1	SLC38A11	-0.892857	0.0123016
ATP5C1	SLC6A13	0.892857	0.0123016
ATP5C1	SLC7A9	-0.892857	0.0123016
ATP8B1	ABCA2	0.892857	0.0123016
ATP8B1	ABCE1	0.892857	0.0123016
ATP8B1	SCARB2	-0.892857	0.0123016
ATP8B1	SLCO3A1	0.892857	0.0123016
ATP6V0D1	SLC16A7	0.892857	0.0123016
ATP6AP1	ABCC6P1	0.892857	0.0123016
ATP6AP1	SLC30A5	-0.892857	0.0123016
ATP13A2	SLC39A9	0.892857	0.0123016
ATP13A2	SLC43A1	0.892857	0.0123016
ATP5H	ANXA11	-0.892857	0.0123016
ATP5H	CACNA1H	-0.892857	0.0123016
ATP5H	SLC6A9	0.892857	0.0123016
ATP5H	TAP2	0.892857	0.0123016
ATP11A	ATP1B1	0.892857	0.0123016
ATP6V1G2-DDX39B	ABCA7	-0.892857	0.0123016
ATP6V1G2-DDX39B	ATP5G3	0.892857	0.0123016
ATP6V1G2-DDX39B	SLC25A36	0.892857	0.0123016
ATP6V0B	ATP2B4	-0.892857	0.0123016
ATP2B2	ATP11C	0.892857	0.0123016
[truncated: 6,852 more rows]
