# Supplementary material for: Rifampin Regulation of Drug Transporters Gene Expression and the Association of MicroRNAs in Human Hepatocytes
Source: Front Pharmacol. 2016 Apr 26;7:111. doi: 10.3389/fphar.2016.00111 (PMC4845040; doi:10.3389/fphar.2016.00111)
Supplement: Supplementary file 4 [file Table4.XLSX]

## Sheet: cyp-trans correla
CYP Gene	Transporter Gene	spearman correlation	p-value
CYP3A4	ATP2B2	0.964286	0.00277778
CYP3A4	SLC7A2	-0.964286	0.00277778
CYP2B6	AQP9	0.964286	0.00277778
CYP2B6	SLC20A2	0.964286	0.00277778
CYP3A7	ATP5L	0.964286	0.00277778
CYP3A7	SLC5A9	0.964286	0.00277778
CYP2B7P1	SLC7A1	-0.964286	0.00277778
CYP2C8	SLC6A1	0.964286	0.00277778
CYP2A7	SLC20A2	0.964286	0.00277778
CYP3A5	ATPBD4	0.964286	0.00277778
CYP3A5	SLC30A10	-0.964286	0.00277778
CYP2E1	PEX12	-0.964286	0.00277778
CYP2C9	ANXA4	-0.964286	0.00277778
CYP2C9	SLC35B1	-0.964286	0.00277778
CYP2A13	SLC25A25	0.964286	0.00277778
CYP2A13	SLC35B3	-0.964286	0.00277778
CYP2A13	SLC44A2	0.964286	0.00277778
CYP4F11	ATP7B	0.964286	0.00277778
CYP4F11	SLCO4C1	0.964286	0.00277778
CYP4F11	TRPV1	-0.964286	0.00277778
CYP4A11	SLC35A4	0.964286	0.00277778
CYP7A1	SLC6A16	-0.964286	0.00277778
CYP2J2	ATP5F1	-0.964286	0.00277778
CYP2J2	KCND3	0.964286	0.00277778
CYP21A2	ABCC4	-0.964286	0.00277778
CYP2D7P1	ABCC6	0.964286	0.00277778
CYP2D7P1	ABCF1	0.964286	0.00277778
CYP2D7P1	SLC22A18	0.964286	0.00277778
CYP2D7P1	SLC25A20	0.964286	0.00277778
CYP27A1	SLC38A3	0.964286	0.00277778
CYP2D6	ANXA2P2	-0.964286	0.00277778
CYP2D6	ANXA3	-0.964286	0.00277778
CYP2R1	ABCA4	-0.964286	0.00277778
CYP2C18	SLC2A9	-0.964286	0.00277778
CYP4V2	ATP6V1F	-0.964286	0.00277778
CYP4V2	KCNE1	-0.964286	0.00277778
CYP4V2	SLC25A18	-0.964286	0.00277778
CYP4V2	SLC38A9	-0.964286	0.00277778
CYP11A1	PEX19	-0.964286	0.00277778
CYP11A1	SLCO4C1	-0.964286	0.00277778
CYP4F12	SLC22A1	0.964286	0.00277778
CYP20A1	SLC22A5	-0.964286	0.00277778
CYP20A1	SLC35D2	-0.964286	0.00277778
CYP4F2	SLC30A5	-0.964286	0.00277778
CYP4F2	SLC35D1	0.964286	0.00277778
CYP4F2	SLCO2B1	0.964286	0.00277778
CYP2U1	SLC24A6	-0.964286	0.00277778
CYP2U1	SLC39A5	-0.964286	0.00277778
CYP4A22	SLC10A5	0.964286	0.00277778
CYP4A22	SLCO4C1	0.964286	0.00277778
CYP7B1	PEX13	0.964286	0.00277778
CYP2B6	SLC41A3	0.928571	0.00674603
CYP2B6	SLC46A1	0.928571	0.00674603
CYP3A7	SLC25A11	0.928571	0.00674603
CYP3A7	SLC25A43	0.928571	0.00674603
CYP2B7P1	SLC27A2	0.928571	0.00674603
CYP2C8	ABCC10	0.928571	0.00674603
CYP2C8	LAPTM4A	-0.928571	0.00674603
CYP2C8	SLC22A1	0.928571	0.00674603
CYP2A7	AQP3	0.928571	0.00674603
CYP2A7	SLC27A3	0.928571	0.00674603
CYP2A7	SLC41A3	0.928571	0.00674603
CYP3A43	AQP3	0.928571	0.00674603
CYP3A43	ATP5G2	0.928571	0.00674603
CYP3A43	ATP6V1H	0.928571	0.00674603
CYP3A43	ATP8B4	0.928571	0.00674603
CYP3A43	SLC22A23	0.928571	0.00674603
CYP2E1	ATP1A1	0.928571	0.00674603
CYP4F3	SLC6A6	-0.928571	0.00674603
CYP2C9	ATP2B2	-0.928571	0.00674603
CYP2A13	SLC16A3	0.928571	0.00674603
CYP2C19	ATP2B2	0.928571	0.00674603
CYP8B1	SLC25A33	0.928571	0.00674603
CYP4A11	ABCC6	0.928571	0.00674603
CYP4A11	ABCF1	0.928571	0.00674603
CYP4A11	SLC12A8	0.928571	0.00674603
CYP4A11	SLC22A18	0.928571	0.00674603
CYP7A1	SLC25A27	0.928571	0.00674603
CYP7A1	SLC25A5	-0.928571	0.00674603
CYP2J2	SLC17A1	0.928571	0.00674603
CYP2J2	SLC35A5	0.928571	0.00674603
CYP2J2	SLC47A1	0.928571	0.00674603
CYP27A1	CUTC	0.928571	0.00674603
CYP27A1	LAPTM4A	-0.928571	0.00674603
CYP27A1	SLC26A1	0.928571	0.00674603
CYP2D6	SLC25A3	-0.928571	0.00674603
CYP2R1	KCNMA1	0.928571	0.00674603
CYP4V2	SLC17A2	-0.928571	0.00674603
CYP4V2	SLC29A4	0.928571	0.00674603
CYP11A1	SLC30A7	0.928571	0.00674603
CYP11A1	SLCO2B1	-0.928571	0.00674603
CYP4F12	SLC17A1	0.928571	0.00674603
CYP4F12	SLC35A4	0.928571	0.00674603
CYP4F12	SLC6A1	0.928571	0.00674603
CYP20A1	SLC23A3	0.928571	0.00674603
CYP20A1	SLC25A46	-0.928571	0.00674603
CYP4F2	ATP2B1	0.928571	0.00674603
CYP4F2	SLC29A1	0.928571	0.00674603
CYP1B1	ABCB8	-0.928571	0.00674603
CYP1B1	PEX13	0.928571	0.00674603
CYP2U1	ATP5J	-0.928571	0.00674603
CYP2U1	PEX13	0.928571	0.00674603
CYP2U1	SLC22A7	-0.928571	0.00674603
CYP2U1	SLC39A11	-0.928571	0.00674603
CYP4A22	SLC35D1	0.928571	0.00674603
CYP7B1	KCNE3	-0.928571	0.00674603
CYP7B1	SLC2A8	-0.928571	0.00674603
CYP3A4	ABCA7	-0.892857	0.0123016
CYP3A4	ATP1B1	0.892857	0.0123016
CYP3A4	SLC35B1	0.892857	0.0123016
CYP2B6	SLC15A3	0.892857	0.0123016
CYP3A7	SLC35F5	-0.892857	0.0123016
CYP2A6	PEX1	0.892857	0.0123016
CYP2A6	SLC26A11	0.892857	0.0123016
CYP2B7P1	MFSD8	0.892857	0.0123016
CYP2B7P1	PEX3	0.892857	0.0123016
CYP2B7P1	SLC22A3	-0.892857	0.0123016
CYP2B7P1	SLC35D2	0.892857	0.0123016
CYP2C8	SLC10A1	0.892857	0.0123016
CYP2C8	SLC17A3	0.892857	0.0123016
CYP2A7	SLC10A7	0.892857	0.0123016
CYP2A7	SLC46A1	0.892857	0.0123016
CYP3A5	AQP7P3	0.892857	0.0123016
CYP3A5	ATP6V1A	0.892857	0.0123016
CYP3A5	MFSD3	0.892857	0.0123016
CYP3A5	PEX13	-0.892857	0.0123016
CYP3A43	CTNS	0.892857	0.0123016
CYP2E1	ABCC3	-0.892857	0.0123016
CYP2E1	ATP5E	0.892857	0.0123016
CYP2E1	SLC17A4	0.892857	0.0123016
CYP2C9	SLC38A6	-0.892857	0.0123016
CYP1A1	SLC25A46	0.892857	0.0123016
CYP1A1	SLC35E3	0.892857	0.0123016
CYP2A13	ATP5J	0.892857	0.0123016
CYP2A13	SLC22A7	0.892857	0.0123016
CYP2A13	SLC39A11	0.892857	0.0123016
CYP2A13	SLC39A7	0.892857	0.0123016
CYP2A13	TAP2	0.892857	0.0123016
CYP2C19	ATP11A	0.892857	0.0123016
CYP2C19	ATP11C	0.892857	0.0123016
CYP8B1	KCNE3	0.892857	0.0123016
CYP4F11	ATP2B4	0.892857	0.0123016
CYP4F11	ATP5EP2	0.892857	0.0123016
CYP4F11	SLC10A5	0.892857	0.0123016
CYP4F11	SLC16A10	0.892857	0.0123016
CYP4F11	SLC38A3	0.892857	0.0123016
CYP4A11	ATP5F1	-0.892857	0.0123016
CYP4A11	KCND3	0.892857	0.0123016
CYP4A11	SLC25A20	0.892857	0.0123016
CYP4A11	SLC47A1	0.892857	0.0123016
CYP4A11	SLCO2B1	0.892857	0.0123016
CYP7A1	ATP5C1	-0.892857	0.0123016
CYP7A1	SLC7A9	0.892857	0.0123016
CYP4X1	SLC19A1	0.892857	0.0123016
CYP4X1	SLC39A9	0.892857	0.0123016
CYP2J2	SLC16A2	0.892857	0.0123016
CYP2J2	SLC2A3	-0.892857	0.0123016
CYP2J2	SLC43A3	0.892857	0.0123016
CYP2J2	SLC9A6	0.892857	0.0123016
CYP21A2	ABCA7	0.892857	0.0123016
CYP21A2	SLC35B4	-0.892857	0.0123016
CYP21A2	SLC38A11	-0.892857	0.0123016
CYP2D7P1	ATP2B1	0.892857	0.0123016
CYP2D7P1	PEX14	0.892857	0.0123016
CYP2D7P1	SLC12A8	0.892857	0.0123016
CYP2D7P1	SLC35A4	0.892857	0.0123016
CYP27A1	ATP5G1	0.892857	0.0123016
CYP27A1	ATP6V0A2	0.892857	0.0123016
CYP27A1	SLC16A12	0.892857	0.0123016
CYP27A1	SLC17A9	0.892857	0.0123016
CYP27A1	SLC35A3	-0.892857	0.0123016
CYP2D6	ABCA11P	0.892857	0.0123016
CYP2D6	SLC48A1	0.892857	0.0123016
CYP2R1	ANXA2P1	0.892857	0.0123016
CYP2R1	SCN9A	0.892857	0.0123016
CYP2C18	AQP7	0.892857	0.0123016
CYP2C18	SLC25A5	0.892857	0.0123016
CYP1A2	SLC25A34	0.892857	0.0123016
CYP4V2	AQP4	-0.892857	0.0123016
CYP4V2	ATP13A2	-0.892857	0.0123016
CYP4V2	SLC6A20	-0.892857	0.0123016
CYP11A1	ATP2B1	-0.892857	0.0123016
CYP11A1	SLC35D1	-0.892857	0.0123016
CYP4F12	ATP5F1	-0.892857	0.0123016
CYP4F12	KCND3	0.892857	0.0123016
CYP4F12	SLC16A2	0.892857	0.0123016
CYP20A1	ATP5O	-0.892857	0.0123016
CYP20A1	ATP8A1	-0.892857	0.0123016
CYP20A1	PEX11B	-0.892857	0.0123016
CYP20A1	PEX2	-0.892857	0.0123016
CYP20A1	SLC25A22	-0.892857	0.0123016
CYP20A1	SLC30A9	-0.892857	0.0123016
CYP4F2	PEX19	0.892857	0.0123016
CYP1B1	SLC2A8	-0.892857	0.0123016
CYP1B1	SLC30A1	0.892857	0.0123016
CYP1B1	SLC31A2	-0.892857	0.0123016
CYP2U1	SLC2A8	-0.892857	0.0123016
CYP4A22	ATP7B	0.892857	0.0123016
CYP4A22	SLC22A1	0.892857	0.0123016
CYP4A22	SLC48A1	0.892857	0.0123016
CYP4A22	SLCO2B1	0.892857	0.0123016
CYP51A1	ATP2B4	0.892857	0.0123016
CYP51A1	MFSD1	-0.892857	0.0123016
CYP51A1	OSTalpha	0.892857	0.0123016
CYP39A1	ATP2B4	0.892857	0.0123016
CYP39A1	MFSD1	-0.892857	0.0123016
CYP39A1	OSTBETA	0.892857	0.0123016
CYP39A1	SLCO4C1	0.892857	0.0123016
CYP27A1	KCNT2	0.942857	0.0166667
CYP3A4	ATP11A	0.857143	0.0238095
CYP3A4	ATP11C	0.857143	0.0238095
CYP3A4	ATP6V1E1	0.857143	0.0238095
CYP3A4	SLC25A12	0.857143	0.0238095
CYP2B6	ATP6AP2	0.857143	0.0238095
CYP2B6	SLC17A3	0.857143	0.0238095
CYP2B6	SLC25A28	0.857143	0.0238095
CYP2B6	SLC36A1	0.857143	0.0238095
CYP3A7	PEX16	0.857143	0.0238095
CYP3A7	SLC16A13	0.857143	0.0238095
CYP2A6	SLC13A5	0.857143	0.0238095
CYP2B7P1	ATP5S	0.857143	0.0238095
CYP2B7P1	PEX2	0.857143	0.0238095
CYP2B7P1	SCARB1	0.857143	0.0238095
CYP2B7P1	SLC19A2	0.857143	0.0238095
CYP2B7P1	SLC25A13	0.857143	0.0238095
CYP2B7P1	SLC25A22	0.857143	0.0238095
CYP2B7P1	SLC30A6	0.857143	0.0238095
CYP2B7P1	SLC30A9	0.857143	0.0238095
CYP2B7P1	SLC37A2	-0.857143	0.0238095
CYP2C8	ATP6V0E1	0.857143	0.0238095
CYP2C8	SLC20A2	0.857143	0.0238095
CYP2C8	SLC24A1	0.857143	0.0238095
CYP2C8	SLC25A37	0.857143	0.0238095
CYP2C8	SLC38A3	0.857143	0.0238095
CYP2C8	SLC47A1	0.857143	0.0238095
CYP2A7	ABCC9	0.857143	0.0238095
CYP3A5	KCNE3	0.857143	0.0238095
CYP3A5	KCNJ2	-0.857143	0.0238095
CYP3A5	SLC24A6	0.857143	0.0238095
CYP3A5	SLC25A15	0.857143	0.0238095
CYP3A5	SLC2A14	0.857143	0.0238095
CYP3A43	ANXA2P3	0.857143	0.0238095
CYP3A43	ANXA6	0.857143	0.0238095
CYP3A43	ATPBD4	-0.857143	0.0238095
CYP3A43	SLC1A2	0.857143	0.0238095
CYP3A43	SLC25A15	-0.857143	0.0238095
CYP3A43	SLC30A10	0.857143	0.0238095
CYP2E1	ANXA1	-0.857143	0.0238095
CYP2E1	CACNA1D	-0.857143	0.0238095
CYP2E1	MFSD5	-0.857143	0.0238095
CYP2E1	MFSD9	-0.857143	0.0238095
CYP2E1	SLC12A7	-0.857143	0.0238095
CYP2E1	SLC25A32	-0.857143	0.0238095
CYP2E1	SLC25A43	-0.857143	0.0238095
CYP2E1	SLC9A6	-0.857143	0.0238095
CYP4F3	KCNMB3	-0.857143	0.0238095
CYP4F3	SLC25A47	-0.857143	0.0238095
CYP4F3	SLC30A7	0.857143	0.0238095
CYP2C9	ABCA7	0.857143	0.0238095
CYP2C9	AQP7P3	-0.857143	0.0238095
CYP2C9	ATP10D	0.857143	0.0238095
CYP2C9	ATP5B	-0.857143	0.0238095
CYP2C9	ATP6V1A	-0.857143	0.0238095
CYP2C9	ATP6V1F	-0.857143	0.0238095
CYP2C9	ATP7A	-0.857143	0.0238095
CYP2C9	SLC25A18	-0.857143	0.0238095
CYP2C9	SLC38A9	-0.857143	0.0238095
CYP2C9	SLC9A1	0.857143	0.0238095
CYP1A1	ABCA5	0.857143	0.0238095
CYP1A1	ABCB1	0.857143	0.0238095
CYP1A1	LAPTM5	0.857143	0.0238095
CYP1A1	SLC39A8	0.857143	0.0238095
CYP2A13	CUTC	0.857143	0.0238095
CYP2A13	SLC16A1	-0.857143	0.0238095
CYP2A13	SLC24A6	0.857143	0.0238095
CYP2A13	SLC25A19	0.857143	0.0238095
CYP2A13	SLC39A5	0.857143	0.0238095
CYP2C19	ABCE1	-0.857143	0.0238095
CYP2C19	ANXA4	0.857143	0.0238095
CYP2C19	ATP10D	-0.857143	0.0238095
CYP2C19	SLC2A1	0.857143	0.0238095
CYP8B1	ABCE1	-0.857143	0.0238095
CYP8B1	SLC1A5	-0.857143	0.0238095
CYP8B1	SLC35E2B	-0.857143	0.0238095
CYP8B1	SLC37A3	0.857143	0.0238095
CYP8B1	SLC7A7	0.857143	0.0238095
CYP4F11	ABCB4	0.857143	0.0238095
CYP4F11	ATP6V0A2	0.857143	0.0238095
CYP4F11	OSTalpha	0.857143	0.0238095
CYP4F11	PEX19	0.857143	0.0238095
CYP4F11	SLC12A9	0.857143	0.0238095
CYP4A11	ABCB11	0.857143	0.0238095
CYP4A11	ATP2B1	0.857143	0.0238095
CYP4A11	ATP6V0A2	0.857143	0.0238095
CYP4A11	PEX19	0.857143	0.0238095
CYP4A11	SLC16A2	0.857143	0.0238095
CYP4A11	SLC17A1	0.857143	0.0238095
CYP4A11	SLC25A44	0.857143	0.0238095
CYP4A11	SLC38A10	0.857143	0.0238095
CYP4A11	SLC43A3	0.857143	0.0238095
CYP7A1	SLC25A38	-0.857143	0.0238095
CYP7A1	SLC2A9	0.857143	0.0238095
CYP7A1	SLC6A6	-0.857143	0.0238095
CYP7A1	SLCO1B3	0.857143	0.0238095
CYP4X1	ATP5O	0.857143	0.0238095
CYP4X1	ATP8A1	0.857143	0.0238095
CYP4X1	PEX26	0.857143	0.0238095
CYP4X1	SLC26A2	0.857143	0.0238095
CYP4X1	SLC35C1	0.857143	0.0238095
CYP4X1	SLC44A1	-0.857143	0.0238095
CYP2J2	ABCC3	0.857143	0.0238095
CYP2J2	ABCC6	0.857143	0.0238095
CYP2J2	ABCF1	0.857143	0.0238095
CYP2J2	SLC12A8	0.857143	0.0238095
CYP2J2	SLC22A18	0.857143	0.0238095
CYP2J2	SLC25A10	0.857143	0.0238095
CYP2J2	TAPBPL	0.857143	0.0238095
CYP21A2	ATP1B1	-0.857143	0.0238095
CYP21A2	ATP5C1	0.857143	0.0238095
CYP21A2	ATP6V1E1	-0.857143	0.0238095
CYP21A2	SLC16A4	-0.857143	0.0238095
CYP21A2	SLC6A16	0.857143	0.0238095
CYP21A2	SLC7A9	-0.857143	0.0238095
CYP2D7P1	ABCC2	0.857143	0.0238095
CYP2D7P1	ABCG5	0.857143	0.0238095
CYP2D7P1	SLC20A1	0.857143	0.0238095
CYP2D7P1	SLC28A1	0.857143	0.0238095
CYP2D7P1	SLC30A7	-0.857143	0.0238095
CYP2D7P1	SLC35A1	-0.857143	0.0238095
CYP2D7P1	SLC37A1	-0.857143	0.0238095
CYP2D7P1	SLCO2B1	0.857143	0.0238095
CYP27A1	AQP9	0.857143	0.0238095
CYP27A1	ATP6V0C	0.857143	0.0238095
CYP27A1	ATP7B	0.857143	0.0238095
CYP27A1	KCNJ8	0.857143	0.0238095
CYP27A1	SLC12A9	0.857143	0.0238095
CYP27A1	SLC17A3	0.857143	0.0238095
CYP27A1	SLC25A28	0.857143	0.0238095
CYP27A1	SLC25A44	0.857143	0.0238095
CYP27A1	SLC41A2	-0.857143	0.0238095
CYP27A1	SLC43A1	0.857143	0.0238095
CYP27A1	SLC5A11	0.857143	0.0238095
CYP27A1	TRPV1	-0.857143	0.0238095
CYP2D6	ABCA6	0.857143	0.0238095
CYP2D6	ATP5EP2	0.857143	0.0238095
CYP2R1	ATP6V1B2	0.857143	0.0238095
CYP2R1	SLC19A3	-0.857143	0.0238095
CYP2C18	SLC26A6	-0.857143	0.0238095
CYP2C18	SLC6A16	0.857143	0.0238095
CYP2C18	SLC7A9	-0.857143	0.0238095
CYP1A2	PEX11B	0.857143	0.0238095
CYP1A2	SLC15A1	0.857143	0.0238095
CYP1A2	SLC23A1	0.857143	0.0238095
CYP4V2	ABCD4	-0.857143	0.0238095
CYP4V2	ABCF3	-0.857143	0.0238095
CYP4V2	ATP9A	-0.857143	0.0238095
CYP4V2	SLC35B1	-0.857143	0.0238095
CYP4V2	SLC43A1	-0.857143	0.0238095
CYP11A1	ABCG2	-0.857143	0.0238095
CYP11A1	ATP6V0A2	-0.857143	0.0238095
CYP11A1	ATP7B	-0.857143	0.0238095
CYP11A1	OSTalpha	-0.857143	0.0238095
CYP11A1	SLC10A5	-0.857143	0.0238095
CYP11A1	SLC38A10	-0.857143	0.0238095
CYP11A1	TRPV1	0.857143	0.0238095
CYP4F12	ABCB10	-0.857143	0.0238095
CYP4F12	LAPTM4A	-0.857143	0.0238095
CYP4F12	SLC35D1	0.857143	0.0238095
CYP4F12	SLCO2B1	0.857143	0.0238095
CYP20A1	ATP5G3	-0.857143	0.0238095
CYP20A1	SLC25A36	-0.857143	0.0238095
CYP20A1	SLC8A1	0.857143	0.0238095
CYP4F2	ANXA10	0.857143	0.0238095
CYP4F2	ANXA7	0.857143	0.0238095
CYP4F2	ATP6AP1	0.857143	0.0238095
CYP4F2	ATP6V0A1	0.857143	0.0238095
CYP4F2	ATP6V0B	-0.857143	0.0238095
CYP4F2	SLC25A42	0.857143	0.0238095
CYP4F2	SLC30A7	-0.857143	0.0238095
CYP4F2	SLC31A1	0.857143	0.0238095
CYP1B1	KCNE3	-0.857143	0.0238095
CYP1B1	MFSD11	-0.857143	0.0238095
CYP1B1	SLC24A6	-0.857143	0.0238095
CYP1B1	SLC25A11	-0.857143	0.0238095
CYP1B1	SLC39A5	-0.857143	0.0238095
CYP1B1	SLC4A4	0.857143	0.0238095
CYP2U1	MFSD11	-0.857143	0.0238095
CYP2U1	SLC25A25	-0.857143	0.0238095
CYP2U1	SLC26A1	-0.857143	0.0238095
CYP2U1	SLC4A2	-0.857143	0.0238095
CYP4A22	ABCG2	0.857143	0.0238095
CYP4A22	PEX19	0.857143	0.0238095
CYP4A22	SLC38A3	0.857143	0.0238095
CYP4A22	SLC47A1	0.857143	0.0238095
CYP4A22	SLC6A1	0.857143	0.0238095
CYP4A22	TRPV1	-0.857143	0.0238095
CYP7B1	ABCB8	-0.857143	0.0238095
CYP7B1	ABCF2	-0.857143	0.0238095
CYP7B1	AQP7P3	-0.857143	0.0238095
CYP7B1	ATP6V1A	-0.857143	0.0238095
CYP7B1	SLC12A6	0.857143	0.0238095
CYP51A1	SLC2A11	-0.857143	0.0238095
CYP39A1	SLC16A10	0.857143	0.0238095
CYP3A4	ABCB7	0.821429	0.034127
CYP3A4	ABCC4	0.821429	0.034127
CYP3A4	ATP5J2	0.821429	0.034127
CYP3A4	SLC2A8	0.821429	0.034127
CYP3A4	SLC38A6	0.821429	0.034127
CYP3A4	SLC38A9	0.821429	0.034127
CYP3A4	SLC4A2	0.821429	0.034127
CYP2B6	ATP6V1E2	0.821429	0.034127
CYP2B6	LAPTM4A	-0.821429	0.034127
CYP2B6	SLC10A7	0.821429	0.034127
CYP2B6	SLC16A12	0.821429	0.034127
CYP2B6	SLC17A9	0.821429	0.034127
CYP2B6	SLC35A3	-0.821429	0.034127
CYP3A7	SLC25A39	0.821429	0.034127
CYP3A7	SLC30A1	-0.821429	0.034127
CYP3A7	SLC31A2	0.821429	0.034127
CYP3A7	SLC35C1	0.821429	0.034127
CYP3A7	SLC40A1	-0.821429	0.034127
CYP3A7	SLC6A9	0.821429	0.034127
CYP2A6	ABCC2	0.821429	0.034127
CYP2A6	KCNE3	-0.821429	0.034127
CYP2A6	SLC20A1	0.821429	0.034127
CYP2A6	SLC25A29	-0.821429	0.034127
CYP2A6	SLC44A3	-0.821429	0.034127
CYP2A6	SLC45A3	0.821429	0.034127
CYP2B7P1	ABCD3	0.821429	0.034127
CYP2B7P1	PEX10	0.821429	0.034127
CYP2B7P1	SLC22A5	0.821429	0.034127
CYP2C8	ABCA10	-0.821429	0.034127
CYP2C8	CFTR	-0.821429	0.034127
CYP2C8	SLC22A15	-0.821429	0.034127
CYP2C8	SLC27A5	0.821429	0.034127
CYP2A7	ABCB10	-0.821429	0.034127
CYP2A7	AQP9	0.821429	0.034127
CYP2A7	ATP6AP2	0.821429	0.034127
CYP2A7	ATP6V1H	0.821429	0.034127
CYP2A7	SLC13A3	-0.821429	0.034127
CYP2A7	SLC22A1	0.821429	0.034127
CYP2A7	SLC25A4	-0.821429	0.034127
CYP2A7	SLC30A4	0.821429	0.034127
CYP2A7	SLC36A1	0.821429	0.034127
CYP2A7	SLC39A3	-0.821429	0.034127
CYP2A7	SLC6A12	0.821429	0.034127
CYP3A5	ANXA2P3	-0.821429	0.034127
CYP3A5	ANXA6	-0.821429	0.034127
CYP3A5	ATP13A3	-0.821429	0.034127
CYP3A5	SLC1A2	-0.821429	0.034127
CYP3A5	SLC7A5	0.821429	0.034127
CYP3A43	ABCA9	0.821429	0.034127
CYP3A43	ATP5B	-0.821429	0.034127
CYP3A43	SLC10A7	0.821429	0.034127
CYP3A43	SLC29A3	-0.821429	0.034127
CYP3A43	SLC5A3	0.821429	0.034127
CYP2E1	ABCB6	-0.821429	0.034127
CYP2E1	KCNK5	0.821429	0.034127
CYP2E1	SLC27A4	-0.821429	0.034127
CYP2E1	SLC2A3	0.821429	0.034127
CYP2E1	TAP1	0.821429	0.034127
CYP4F3	AQP1	-0.821429	0.034127
CYP4F3	SLC33A1	-0.821429	0.034127
CYP4F3	TRPV3	-0.821429	0.034127
CYP2C9	ABCA9	0.821429	0.034127
CYP2C9	ATP11C	-0.821429	0.034127
CYP2C9	ATP1B1	-0.821429	0.034127
CYP2C9	ATP6V1E1	-0.821429	0.034127
CYP2C9	PEX13	0.821429	0.034127
CYP2C9	PEX6	-0.821429	0.034127
CYP2C9	SLC35C2	-0.821429	0.034127
CYP1A1	ATP5I	0.821429	0.034127
CYP1A1	ATP6V1G1	0.821429	0.034127
CYP1A1	PEX1	0.821429	0.034127
CYP1A1	SLC25A22	0.821429	0.034127
CYP1A1	SLC25A23	-0.821429	0.034127
CYP1A1	SLC2A13	0.821429	0.034127
CYP1A1	SLC30A9	0.821429	0.034127
CYP2A13	MFSD2A	0.821429	0.034127
CYP2A13	MFSD6	0.821429	0.034127
CYP2A13	SLC16A12	0.821429	0.034127
CYP2A13	SLC17A9	0.821429	0.034127
CYP2A13	SLC25A26	0.821429	0.034127
CYP2A13	SLC35A3	-0.821429	0.034127
CYP2A13	SLC43A2	-0.821429	0.034127
CYP2C19	ATP6V0B	-0.821429	0.034127
CYP2C19	ATP7A	0.821429	0.034127
CYP2C19	LAPTM4B	0.821429	0.034127
CYP2C19	SLC11A2	-0.821429	0.034127
CYP2C19	SLC22A25	-0.821429	0.034127
CYP2C19	SLC7A2	-0.821429	0.034127
CYP2C19	SLC9A1	-0.821429	0.034127
CYP8B1	ATP8B1	-0.821429	0.034127
CYP8B1	SLC2A13	-0.821429	0.034127
CYP8B1	TRPV4	0.821429	0.034127
CYP4F11	ABCC6P1	0.821429	0.034127
CYP4F11	ATP6AP1	0.821429	0.034127
CYP4F11	SLCO2B1	0.821429	0.034127
CYP4A11	ABCG5	0.821429	0.034127
CYP4A11	ATP6V0C	0.821429	0.034127
CYP4A11	KCNJ8	0.821429	0.034127
CYP4A11	PEX14	0.821429	0.034127
CYP4A11	SLC26A1	0.821429	0.034127
CYP4A11	SLC28A1	0.821429	0.034127
CYP4A11	SLC30A7	-0.821429	0.034127
CYP4A11	SLC35A1	-0.821429	0.034127
CYP4A11	SLC35A5	0.821429	0.034127
CYP4A11	TAPBPL	0.821429	0.034127
CYP7A1	ATP5L2	-0.821429	0.034127
CYP7A1	SLC37A4	-0.821429	0.034127
CYP4X1	PEX6	0.821429	0.034127
CYP4X1	SLC25A43	0.821429	0.034127
CYP4X1	SLC35C2	0.821429	0.034127
CYP4X1	SLC3A1	0.821429	0.034127
CYP2J2	ABCB11	0.821429	0.034127
CYP2J2	ANXA11	-0.821429	0.034127
CYP2J2	CACNA1H	-0.821429	0.034127
CYP2J2	PEX12	0.821429	0.034127
CYP2J2	SLC22A1	0.821429	0.034127
CYP2J2	SLC27A4	0.821429	0.034127
CYP2J2	SLC38A10	0.821429	0.034127
CYP2J2	SLCO2B1	0.821429	0.034127
CYP21A2	ATP6V0E2	0.821429	0.034127
CYP21A2	ATP8B2	-0.821429	0.034127
CYP21A2	PEX26	-0.821429	0.034127
CYP21A2	SLC12A4	0.821429	0.034127
CYP21A2	SLC36A4	0.821429	0.034127
CYP21A2	SLC38A7	0.821429	0.034127
CYP2D7P1	ATP5L2	0.821429	0.034127
CYP2D7P1	PEX19	0.821429	0.034127
CYP2D7P1	SLC25A42	0.821429	0.034127
CYP2D7P1	SLC44A3	-0.821429	0.034127
CYP2D7P1	SLC45A3	0.821429	0.034127
CYP27A1	ANXA11	-0.821429	0.034127
CYP27A1	CACNA1H	-0.821429	0.034127
CYP27A1	SLC2A10	-0.821429	0.034127
CYP27A1	SLC44A2	0.821429	0.034127
CYP2D6	ABCG2	0.821429	0.034127
CYP2D6	KCNMB3	0.821429	0.034127
CYP2D6	SLC10A5	0.821429	0.034127
CYP2D6	SLC38A4	0.821429	0.034127
CYP2R1	SLC43A2	0.821429	0.034127
CYP2C18	ATP6V1C1	0.821429	0.034127
CYP2C18	SLC16A14	-0.821429	0.034127
CYP2C18	SLC25A27	-0.821429	0.034127
CYP2C18	SLC33A1	0.821429	0.034127
CYP1A2	AQP7P1	0.821429	0.034127
CYP1A2	SLC2A3	-0.821429	0.034127
CYP1A2	SLC39A6	-0.821429	0.034127
CYP4V2	ATP8B4	0.821429	0.034127
CYP4V2	PEX10	-0.821429	0.034127
CYP4V2	PEX6	-0.821429	0.034127
CYP4V2	SLC22A23	0.821429	0.034127
CYP4V2	SLC25A12	-0.821429	0.034127
CYP4V2	SLC25A39	-0.821429	0.034127
CYP4V2	SLC35C2	-0.821429	0.034127
CYP4V2	SLC7A2	0.821429	0.034127
CYP11A1	ABCB11	-0.821429	0.034127
CYP11A1	ABCC6	-0.821429	0.034127
CYP11A1	SLC25A20	-0.821429	0.034127
CYP11A1	SLC30A5	0.821429	0.034127
CYP11A1	SLC47A1	-0.821429	0.034127
CYP11A1	SLC48A1	-0.821429	0.034127
CYP4F12	ABCB11	0.821429	0.034127
CYP4F12	ABCC6	0.821429	0.034127
CYP4F12	SLC17A3	0.821429	0.034127
CYP4F12	SLC2A3	-0.821429	0.034127
CYP4F12	SLC35A5	0.821429	0.034127
CYP4F12	SLC38A10	0.821429	0.034127
CYP4F12	SLC38A3	0.821429	0.034127
CYP4F12	SLC43A3	0.821429	0.034127
CYP20A1	PEX10	-0.821429	0.034127
CYP4F2	SLC25A20	0.821429	0.034127
CYP4F2	SLC47A1	0.821429	0.034127
CYP4F2	SLC8A1	-0.821429	0.034127
CYP1B1	ABCF2	-0.821429	0.034127
CYP1B1	SLC12A6	0.821429	0.034127
CYP1B1	SLC2A14	-0.821429	0.034127
CYP1B1	SLC35B2	-0.821429	0.034127
CYP2U1	KCNJ2	0.821429	0.034127
CYP2U1	SLC12A6	0.821429	0.034127
CYP2U1	SLC25A26	-0.821429	0.034127
CYP2U1	SLC25A44	-0.821429	0.034127
CYP2U1	TAP2	-0.821429	0.034127
CYP4A22	ABCB10	-0.821429	0.034127
CYP4A22	ABCC6P1	0.821429	0.034127
CYP4A22	ATP2B1	0.821429	0.034127
CYP4A22	ATP2B4	0.821429	0.034127
CYP7B1	ANXA2	-0.821429	0.034127
CYP7B1	CACNA2D4	-0.821429	0.034127
CYP7B1	SLC38A6	-0.821429	0.034127
CYP7B1	SLC39A13	-0.821429	0.034127
CYP7B1	SLC39A5	-0.821429	0.034127
CYP51A1	KCNK1	-0.821429	0.034127
CYP39A1	ATP7B	0.821429	0.034127
CYP39A1	KCNS3	0.821429	0.034127
CYP39A1	SLC2A1	0.821429	0.034127
CYP3A4	AQP7P3	0.785714	0.0480159
CYP3A4	ATP10D	-0.785714	0.0480159
CYP3A4	ATP6V0E2	-0.785714	0.0480159
CYP3A4	ATP6V1A	0.785714	0.0480159
CYP3A4	ATP6V1F	0.785714	0.0480159
CYP3A4	ATP7A	0.785714	0.0480159
CYP3A4	PEX13	-0.785714	0.0480159
CYP3A4	PEX6	0.785714	0.0480159
CYP3A4	SLC25A18	0.785714	0.0480159
CYP3A4	SLC25A40	-0.785714	0.0480159
CYP3A4	SLC35C2	0.785714	0.0480159
CYP3A4	SLC9A1	-0.785714	0.0480159
CYP2B6	ABCC9	0.785714	0.0480159
CYP2B6	ABCD1	0.785714	0.0480159
CYP2B6	ANXA11	-0.785714	0.0480159
CYP2B6	AQP3	0.785714	0.0480159
CYP2B6	ATP2C1	-0.785714	0.0480159
CYP2B6	ATP5H	0.785714	0.0480159
CYP2B6	CACNA1H	-0.785714	0.0480159
CYP2B6	SLC16A10	0.785714	0.0480159
CYP2B6	SLC22A1	0.785714	0.0480159
CYP2B6	SLC30A4	0.785714	0.0480159
CYP3A7	ATP13A1	0.785714	0.0480159
CYP3A7	ATP6V1E2	0.785714	0.0480159
CYP3A7	SLC25A19	0.785714	0.0480159
CYP3A7	SLC26A2	0.785714	0.0480159
CYP3A7	SLC2A10	-0.785714	0.0480159
CYP3A7	SLC5A6	-0.785714	0.0480159
CYP2A6	ABCA6	0.785714	0.0480159
CYP2A6	ATP11C	-0.785714	0.0480159
CYP2A6	SLC22A25	0.785714	0.0480159
CYP2A6	SLC25A33	-0.785714	0.0480159
CYP2A6	SLC2A8	-0.785714	0.0480159
CYP2A6	SLC38A4	0.785714	0.0480159
CYP2A6	SLC38A6	-0.785714	0.0480159
CYP2A6	SLC9A7	-0.785714	0.0480159
CYP2B7P1	ATP5J2-PTCD1	0.785714	0.0480159
CYP2B7P1	MFSD2A	-0.785714	0.0480159
CYP2B7P1	MFSD6	-0.785714	0.0480159
CYP2B7P1	SLC23A3	-0.785714	0.0480159
CYP2B7P1	SLC7A6	-0.785714	0.0480159
CYP2C8	ATP6AP1	0.785714	0.0480159
CYP2C8	ATP7B	0.785714	0.0480159
CYP2C8	SLC35D1	0.785714	0.0480159
CYP2C8	SLC3A1	0.785714	0.0480159
CYP2A7	ATP11B	0.785714	0.0480159
CYP2A7	ATP2C1	-0.785714	0.0480159
CYP2A7	ATP5G2	0.785714	0.0480159
CYP2A7	SLC17A3	0.785714	0.0480159
CYP2A7	SLC1A1	-0.785714	0.0480159
CYP2A7	SLC22A9	0.785714	0.0480159
CYP2A7	SLC6A1	0.785714	0.0480159
CYP3A5	SLC10A3	0.785714	0.0480159
CYP3A5	SLC1A3	0.785714	0.0480159
CYP3A5	SLC25A33	0.785714	0.0480159
CYP3A5	SLC2A8	0.785714	0.0480159
CYP3A5	SLC30A1	-0.785714	0.0480159
CYP3A5	SLC35E2	-0.785714	0.0480159
CYP3A5	SLC38A6	0.785714	0.0480159
CYP3A5	SLC46A3	-0.785714	0.0480159
CYP3A43	AQP4	-0.785714	0.0480159
CYP3A43	SLC22A9	0.785714	0.0480159
CYP3A43	SLC35E2	0.785714	0.0480159
CYP2E1	ABCF1	-0.785714	0.0480159
CYP2E1	ATP1B3	-0.785714	0.0480159
CYP2E1	SLC22A18	-0.785714	0.0480159
CYP2E1	SLC25A46	-0.785714	0.0480159
CYP2E1	SLC35A5	-0.785714	0.0480159
CYP4F3	PEX19	-0.785714	0.0480159
CYP2C9	ABCB7	-0.785714	0.0480159
CYP2C9	ATP11A	-0.785714	0.0480159
CYP2C9	ATP13A2	-0.785714	0.0480159
CYP2C9	ATP5J2	-0.785714	0.0480159
CYP2C9	ATP5S	-0.785714	0.0480159
CYP2C9	ATP8B3	-0.785714	0.0480159
CYP2C9	KCNJ2	0.785714	0.0480159
CYP2C9	SLC25A12	-0.785714	0.0480159
CYP2C9	SLC25A13	-0.785714	0.0480159
CYP2C9	SLC29A4	0.785714	0.0480159
CYP2C9	SLC2A8	-0.785714	0.0480159
CYP2C9	SLC4A2	-0.785714	0.0480159
CYP2C9	SLC6A20	-0.785714	0.0480159
CYP1A1	PEX11B	0.785714	0.0480159
CYP1A1	SLC23A3	-0.785714	0.0480159
CYP2A13	ABCA4	0.785714	0.0480159
CYP2A13	ABCB1	-0.785714	0.0480159
CYP2A13	ATP6V0C	0.785714	0.0480159
CYP2A13	KCNJ8	0.785714	0.0480159
CYP2A13	LAPTM5	-0.785714	0.0480159
CYP2A13	SLC25A44	0.785714	0.0480159
CYP2A13	SLC30A1	-0.785714	0.0480159
CYP2A13	SLC41A2	-0.785714	0.0480159
CYP2A13	SLC4A2	0.785714	0.0480159
CYP2C19	KCNJ2	-0.785714	0.0480159
CYP2C19	SCARB2	0.785714	0.0480159
CYP2C19	SLC38A6	0.785714	0.0480159
CYP2C19	SLCO3A1	-0.785714	0.0480159
CYP8B1	ABCG1	-0.785714	0.0480159
CYP8B1	SCARB2	0.785714	0.0480159
CYP8B1	SLC26A11	-0.785714	0.0480159
CYP8B1	SLC9A7	0.785714	0.0480159
CYP8B1	SLCO3A1	-0.785714	0.0480159
CYP4F11	ABCD1	0.785714	0.0480159
CYP4F11	ATP6V0B	-0.785714	0.0480159
CYP4F11	LAPTM4A	-0.785714	0.0480159
CYP4F11	SLC11A2	-0.785714	0.0480159
CYP4F11	SLC22A1	0.785714	0.0480159
CYP4F11	SLC35D1	0.785714	0.0480159
CYP4F11	SLC48A1	0.785714	0.0480159
CYP4A11	ABCC2	0.785714	0.0480159
CYP4A11	ABCC3	0.785714	0.0480159
CYP4A11	ANXA11	-0.785714	0.0480159
CYP4A11	CACNA1H	-0.785714	0.0480159
CYP4A11	SLC20A1	0.785714	0.0480159
CYP4A11	SLC22A1	0.785714	0.0480159
CYP4A11	SLC25A10	0.785714	0.0480159
CYP4A11	SLC2A3	-0.785714	0.0480159
CYP4A11	SLC38A3	0.785714	0.0480159
CYP4A11	SLC41A2	-0.785714	0.0480159
CYP4A11	SLC9A6	0.785714	0.0480159
CYP7A1	ATP6V0D1	0.785714	0.0480159
CYP7A1	PEX11A	-0.785714	0.0480159
CYP7A1	SLC12A2	0.785714	0.0480159
CYP7A1	SLC33A1	-0.785714	0.0480159
CYP7A1	SLC35E2B	0.785714	0.0480159
CYP7A1	SLC6A13	-0.785714	0.0480159
CYP7A1	SLC7A7	-0.785714	0.0480159
CYP7A1	TAPT1	0.785714	0.0480159
CYP4X1	ABCA10	-0.785714	0.0480159
CYP4X1	ATP1A1	-0.785714	0.0480159
CYP4X1	ATP6V0D1	0.785714	0.0480159
CYP4X1	ATP8B3	0.785714	0.0480159
CYP4X1	SLC22A10	-0.785714	0.0480159
CYP4X1	SLC22A5	0.785714	0.0480159
CYP4X1	SLC25A37	0.785714	0.0480159
CYP4X1	SLC2A10	-0.785714	0.0480159
CYP4X1	SLC5A10	0.785714	0.0480159
CYP2J2	ATP6V0A2	0.785714	0.0480159
CYP2J2	ATP6V0C	0.785714	0.0480159
CYP2J2	KCNJ8	0.785714	0.0480159
CYP2J2	LAPTM4A	-0.785714	0.0480159
CYP2J2	SLC25A20	0.785714	0.0480159
CYP2J2	SLC25A44	0.785714	0.0480159
CYP21A2	ABCB7	-0.785714	0.0480159
CYP21A2	ATP5J2	-0.785714	0.0480159
CYP21A2	ATP6V1G2-DDX39B	-0.785714	0.0480159
CYP21A2	SLC25A16	-0.785714	0.0480159
CYP21A2	SLC37A4	0.785714	0.0480159
CYP2D7P1	ABCB11	0.785714	0.0480159
CYP2D7P1	ABCB6	0.785714	0.0480159
CYP2D7P1	ATP5F1	-0.785714	0.0480159
CYP2D7P1	KCND3	0.785714	0.0480159
CYP2D7P1	PEX5	0.785714	0.0480159
CYP2D7P1	SLC16A2	0.785714	0.0480159
CYP2D7P1	SLC25A44	0.785714	0.0480159
CYP2D7P1	SLC47A1	0.785714	0.0480159
CYP2D7P1	TAP1	-0.785714	0.0480159
CYP27A1	ATP6V1E2	0.785714	0.0480159
CYP27A1	SLC16A10	0.785714	0.0480159
CYP27A1	SLC17A2	0.785714	0.0480159
CYP27A1	SLC25A19	0.785714	0.0480159
CYP27A1	SLC25A25	0.785714	0.0480159
CYP27A1	SLC25A39	0.785714	0.0480159
CYP27A1	SLC27A3	0.785714	0.0480159
CYP27A1	SLC35B2	0.785714	0.0480159
CYP27A1	SLC3A1	0.785714	0.0480159
CYP2D6	AQP11	-0.785714	0.0480159
CYP2D6	ATP5A1	0.785714	0.0480159
CYP2D6	ATP5D	0.785714	0.0480159
CYP2D6	SLC1A3	-0.785714	0.0480159
CYP2D6	SLC44A3	-0.785714	0.0480159
CYP2D6	SLC45A3	0.785714	0.0480159
CYP2R1	ATP5D	-0.785714	0.0480159
CYP2R1	ATP9A	-0.785714	0.0480159
CYP2R1	ATP9B	-0.785714	0.0480159
CYP2R1	SLC35B3	0.785714	0.0480159
CYP2R1	SLC39A10	-0.785714	0.0480159
CYP2C18	ABCA2	-0.785714	0.0480159
CYP2C18	SLC39A10	-0.785714	0.0480159
CYP2C18	SLC39A14	0.785714	0.0480159
CYP1A2	SLC35E1	0.785714	0.0480159
CYP4V2	ATP5G1	-0.785714	0.0480159
CYP4V2	CTNS	0.785714	0.0480159
CYP4V2	PEX5	-0.785714	0.0480159
CYP4V2	SLC19A3	-0.785714	0.0480159
CYP4V2	SLC25A26	-0.785714	0.0480159
CYP4V2	SLC31A2	-0.785714	0.0480159
CYP4V2	SLC4A2	-0.785714	0.0480159
CYP11A1	ATP2B4	-0.785714	0.0480159
CYP11A1	ATP6V0B	0.785714	0.0480159
CYP11A1	SLC16A10	-0.785714	0.0480159
CYP11A1	SLC22A1	-0.785714	0.0480159
CYP11A1	SLC25A42	-0.785714	0.0480159
CYP11A1	SLC25A47	-0.785714	0.0480159
CYP11A1	SLC38A3	-0.785714	0.0480159
CYP11A1	SLC44A3	0.785714	0.0480159
CYP11A1	SLC45A3	-0.785714	0.0480159
CYP4F12	ATP6V0A2	0.785714	0.0480159
CYP4F12	ATP7B	0.785714	0.0480159
CYP4F12	PEX19	0.785714	0.0480159
CYP4F12	SLC20A2	0.785714	0.0480159
CYP4F12	SLC24A1	0.785714	0.0480159
CYP4F12	SLCO4C1	0.785714	0.0480159
CYP4F12	TAPBPL	0.785714	0.0480159
CYP20A1	ATP5S	-0.785714	0.0480159
CYP20A1	SCARB1	-0.785714	0.0480159
CYP20A1	SLC19A2	-0.785714	0.0480159
CYP20A1	SLC23A1	-0.785714	0.0480159
CYP20A1	SLC25A13	-0.785714	0.0480159
CYP20A1	SLC25A23	0.785714	0.0480159
CYP20A1	SLC7A1	0.785714	0.0480159
CYP4F2	ABCG2	0.785714	0.0480159
CYP4F2	ATP6V0A2	0.785714	0.0480159
CYP4F2	PEX11B	0.785714	0.0480159
CYP4F2	SLC12A9	0.785714	0.0480159
CYP4F2	SLC30A6	0.785714	0.0480159
CYP4F2	SLC38A3	0.785714	0.0480159
CYP4F2	SLC6A1	0.785714	0.0480159
CYP4F2	SLCO4C1	0.785714	0.0480159
CYP4F2	TRPV1	-0.785714	0.0480159
CYP1B1	ANXA2	-0.785714	0.0480159
CYP1B1	ATP13A1	-0.785714	0.0480159
CYP1B1	ATP5J	-0.785714	0.0480159
CYP1B1	ATP5L	-0.785714	0.0480159
CYP1B1	CACNA2D4	-0.785714	0.0480159
CYP1B1	SLC22A7	-0.785714	0.0480159
CYP1B1	SLC2A10	0.785714	0.0480159
CYP1B1	SLC39A11	-0.785714	0.0480159
CYP1B1	SLC39A13	-0.785714	0.0480159
CYP1B1	SLC5A6	0.785714	0.0480159
CYP2U1	AQP7P3	-0.785714	0.0480159
CYP2U1	ATP6V1A	-0.785714	0.0480159
CYP2U1	SLC30A1	0.785714	0.0480159
CYP4A22	ABCB4	0.785714	0.0480159
CYP4A22	ATP5EP2	0.785714	0.0480159
CYP4A22	ATP6AP1	0.785714	0.0480159
CYP4A22	ATP6V0A2	0.785714	0.0480159
CYP4A22	LAPTM4A	-0.785714	0.0480159
CYP4A22	OSTalpha	0.785714	0.0480159
CYP4A22	SLC12A9	0.785714	0.0480159
CYP4A22	SLC16A10	0.785714	0.0480159
CYP4A22	SLC23A2	0.785714	0.0480159
CYP4A22	SLC30A5	-0.785714	0.0480159
CYP4A22	SLC30A7	-0.785714	0.0480159
CYP7B1	KCNJ2	0.785714	0.0480159
CYP7B1	MFSD11	-0.785714	0.0480159
CYP7B1	MFSD3	-0.785714	0.0480159
CYP7B1	SLC24A6	-0.785714	0.0480159
CYP7B1	SLC25A33	-0.785714	0.0480159
CYP7B1	SLC30A1	0.785714	0.0480159
CYP7B1	SLC31A2	-0.785714	0.0480159
CYP7B1	SLC9A7	-0.785714	0.0480159
CYP51A1	SCARB2	0.785714	0.0480159
CYP51A1	SLC22A15	-0.785714	0.0480159
CYP51A1	SLC2A1	0.785714	0.0480159
CYP51A1	SLC5A9	-0.785714	0.0480159
CYP51A1	SLCO3A1	-0.785714	0.0480159
CYP39A1	AQP1	0.785714	0.0480159
CYP39A1	ATP6V0B	-0.785714	0.0480159
CYP39A1	PEX19	0.785714	0.0480159
CYP39A1	SLC22A15	-0.785714	0.0480159
CYP39A1	SLC35E2B	-0.785714	0.0480159
CYP39A1	SLC38A10	0.785714	0.0480159
CYP39A1	SLC7A7	0.785714	0.0480159
CYP39A1	TRPV1	-0.785714	0.0480159
CYP39A1	TRPV3	0.785714	0.0480159
