# Supplementary material for: Rifampin Regulation of Drug Transporters Gene Expression and the Association of MicroRNAs in Human Hepatocytes
Source: Front Pharmacol. 2016 Apr 26;7:111. doi: 10.3389/fphar.2016.00111 (PMC4845040; doi:10.3389/fphar.2016.00111)
Supplement: Supplementary file 5 [file Table5.XLSX]

## Sheet: miRNA_gene_correlation edit 1
miRNA	Transporter gene	spearman correlation	p-value
hsa-miR-545#	PEX1	0.991031	1.45613e-05
hsa-miR-197	ATP5G1	0.991031	1.45613e-05
hsa-miR-197	LAPTM5	0.991031	1.45613e-05
hsa-miR-197	SLC16A12	0.991031	1.45613e-05
hsa-miR-197	SLC17A9	0.991031	1.45613e-05
hsa-miR-197	SLC35A3	-0.991031	1.45613e-05
hsa-miR-345	ANXA2P1	0.991031	1.45613e-05
hsa-miR-28	PEX14	-0.991031	1.45613e-05
hsa-miR-29c	SLC25A1	-0.991031	1.45613e-05
hsa-miR-30a-3p	SLC25A30	0.981981	8.29096e-05
hsa-miR-30a-3p	SLC30A6	0.981981	8.29096e-05
hsa-miR-34a	SLC22A9	0.963624	0.000475304
hsa-miR-484	SLC25A33	-0.963624	0.000475304
hsa-miR-122	SLC28A1	0.963624	0.000475304
hsa-miR-122	SLC35A1	-0.963624	0.000475304
hsa-miR-197	CACNA1H	-0.954994	0.000805535
hsa-miR-532-3p	SLC16A10	-0.954994	0.000805535
hsa-miR-26a	ASNA1	0.954994	0.000805535
hsa-miR-26a	SLC24A6	0.954994	0.000805535
hsa-miR-28	CUTC	-0.954994	0.000805535
hsa-miR-28	PEX5	-0.954994	0.000805535
hsa-miR-148a	ATP6V1C1	-0.954994	0.000805535
hsa-miR-148a	SLC38A7	0.954994	0.000805535
hsa-miR-29c	SLC25A27	-0.954994	0.000805535
hsa-miR-92a	SLC35B4	-0.954994	0.000805535
hsa-miR-194	SLC30A4	0.954994	0.000805535
hsa-miR-106a	ANXA5	-0.954994	0.000805535
hsa-miR-106a	LAPTM4A	-0.954994	0.000805535
hsa-miR-30b	ATP6V1G2-DDX39B	-0.954994	0.000805535
hsa-miR-30b	SLC22A7	-0.954994	0.000805535
hsa-miR-30b	SLC24A6	-0.954994	0.000805535
hsa-miR-30b	SLC39A11	-0.954994	0.000805535
hsa-miR-30b	SLC39A5	-0.954994	0.000805535
hsa-miR-192	MFSD11	0.954994	0.000805535
hsa-miR-192	SLCO3A1	-0.954994	0.000805535
hsa-miR-30a-3p	SLC25A42	0.945611	0.00128665
hsa-miR-545#	SLC13A5	0.936975	0.00185103
hsa-miR-532-3p	SLC22A18AS	-0.936975	0.00185103
hsa-miR-26a	TAP2	0.936975	0.00185103
hsa-miR-28	ABCF1	-0.936975	0.00185103
hsa-miR-28	SLC22A18	-0.936975	0.00185103
hsa-miR-29c	SLC12A2	-0.936975	0.00185103
hsa-miR-92a	SLC36A4	0.936975	0.00185103
hsa-miR-194	SLC7A1	0.936975	0.00185103
hsa-miR-106a	SLC22A9	0.936975	0.00185103
hsa-miR-30a-3p	ATP5L2	0.927426	0.00262004
hsa-miR-30a-3p	SLC22A3	-0.927426	0.00262004
HSA-MIR-720	ABCA2	-0.927426	0.00262004
HSA-MIR-720	SLC2A9	-0.927426	0.00262004
HSA-MIR-720	SLC33A1	0.927426	0.00262004
HSA-MIR-720	SLC37A3	0.927426	0.00262004
hsa-miR-340	ANXA2	0.926562	0.00269748
hsa-miR-340	SLC39A13	0.926562	0.00269748
hsa-miR-34a	ABCC9	0.926562	0.00269748
hsa-miR-34a	ATP6V1E1	-0.926562	0.00269748
hsa-miR-484	ABCD3	0.926562	0.00269748
hsa-miR-484	SLC10A3	-0.926562	0.00269748
hsa-miR-484	SLC2A13	0.926562	0.00269748
hsa-miR-589	OSTBETA (SLC51b)	-0.964286	0.00277778
hsa-miR-570	SLC25A11	0.964286	0.00277778
hsa-miR-570	SLC2A10	-0.964286	0.00277778
hsa-miR-570	SLC4A4	-0.964286	0.00277778
hsa-miR-548b-5p	SLC25A45	0.964286	0.00277778
hsa-miR-34b	KCNN2	0.964286	0.00277778
hsa-miR-34b	KCNE3	0.964286	0.00277778
hsa-miR-34b	SLC25A33	0.964286	0.00277778
hsa-miR-223#	SLC39A1	0.964286	0.00277778
hsa-miR-223#	SLC39A7	0.964286	0.00277778
hsa-miR-202	ATP2B2	-0.964286	0.00277778
hsa-miR-202	SLC5A3	-0.964286	0.00277778
hsa-miR-100#	SLC35D1	-0.964286	0.00277778
hsa-let-7c#	SLC35C1	0.964286	0.00277778
hsa-miR-15b#	TAPBPL	0.964286	0.00277778
hsa-miR-449b	ANXA6	0.964286	0.00277778
hsa-miR-449b	SLC12A6	-0.964286	0.00277778
hsa-miR-206	ABCC3	-0.964286	0.00277778
HSA-MIR-1226#	ATP2A2	-0.964286	0.00277778
hsa-miR-944	SLC28A1	0.964286	0.00277778
hsa-miR-944	SLC35A1	-0.964286	0.00277778
hsa-miR-944	TRPV1	0.964286	0.00277778
hsa-miR-432#	ANXA4	0.964286	0.00277778
hsa-miR-432#	SLMO2-ATP5E	0.964286	0.00277778
hsa-miR-449	SLC25A26	0.964286	0.00277778
hsa-miR-323-3p	ABCA8	-0.964286	0.00277778
hsa-miR-323-3p	SLC27A1	-0.964286	0.00277778
hsa-miR-323-3p	SLC3A2	-0.964286	0.00277778
hsa-miR-323-3p	SLC7A6OS	-0.964286	0.00277778
hsa-miR-454#	MFSD6	-0.964286	0.00277778
hsa-miR-454#	SLC24A1	0.964286	0.00277778
hsa-miR-219-1-3p	SLC36A4	0.964286	0.00277778
hsa-miR-338-3p	SLC30A1	0.964286	0.00277778
hsa-miR-133a	SLC11A2	0.964286	0.00277778
hsa-miR-17#	SLC10A1	-0.964286	0.00277778
hsa-miR-99b#	SLC35A2	-0.964286	0.00277778
HSA-MIR-1271	SLC16A2	-0.964286	0.00277778
hsa-miR-193a-3p	SLC31A2	0.964286	0.00277778
hsa-miR-193a-3p	SLC35F5	-0.964286	0.00277778
hsa-miR-193a-3p	SLC39A9	0.964286	0.00277778
hsa-miR-193a-3p	SLC43A1	0.964286	0.00277778
hsa-miR-193a-3p	SLC5A11	0.964286	0.00277778
hsa-miR-645	ANXA6	0.964286	0.00277778
hsa-miR-645	SLC12A6	-0.964286	0.00277778
hsa-miR-34c	SLC25A44	-0.964286	0.00277778
hsa-miR-125b-1#	SLC16A2	-0.964286	0.00277778
hsa-miR-18a#	SLC25A40	-0.964286	0.00277778
hsa-miR-331-5p	SLC6A16	-0.964286	0.00277778
hsa-miR-331-5p	SLC7A9	0.964286	0.00277778
hsa-miR-335#	KCNS3	-0.964286	0.00277778
hsa-miR-29b-1#	SLC23A3	-0.964286	0.00277778
hsa-miR-29b-2#	SLC25A20	-0.964286	0.00277778
hsa-miR-29b-2#	SLC25A42	-0.964286	0.00277778
hsa-miR-29b-2#	SLC30A7	0.964286	0.00277778
hsa-miR-29b-2#	SLCO2B1	-0.964286	0.00277778
hsa-miR-200b#	SLCO1B1	0.964286	0.00277778
hsa-miR-628-3p	SLC25A12	0.964286	0.00277778
hsa-miR-628-3p	SLC29A4	-0.964286	0.00277778
hsa-miR-642	ABCC4	0.964286	0.00277778
hsa-miR-642	APEX2	-0.964286	0.00277778
HSA-MIR-1227	SLC22A1	-0.964286	0.00277778
HSA-MIR-1282	SLC39A7	0.964286	0.00277778
hsa-miR-92a-1#	SLC20A2	0.964286	0.00277778
hsa-miR-135b	SLCO1B3	0.964286	0.00277778
hsa-miR-516-3p	TAPT1	-0.964286	0.00277778
HSA-MIR-1244	SLC22A18AS	0.964286	0.00277778
HSA-MIR-1244	SLC26A1	0.964286	0.00277778
hsa-miR-425#	ATP1B1	0.964286	0.00277778
hsa-miR-425#	ATP5B	0.964286	0.00277778
hsa-miR-425#	SLC25A18	0.964286	0.00277778
HSA-MIR-1254	SLC12A8	-0.964286	0.00277778
hsa-miR-214	AQP1	-0.964286	0.00277778
hsa-miR-214	KCNE1	-0.964286	0.00277778
hsa-miR-214	SLC35E2B	0.964286	0.00277778
hsa-miR-214	SLC7A7	-0.964286	0.00277778
HSA-MIR-548J	SLC44A1	0.964286	0.00277778
HSA-MIR-1255B	CUTC	0.964286	0.00277778
HSA-MIR-1255B	TRPV4	0.964286	0.00277778
hsa-miR-487b	ATP1A1	-0.964286	0.00277778
hsa-miR-487b	SLC36A1	-0.964286	0.00277778
hsa-miR-342-5p	SLC20A2	0.964286	0.00277778
HSA-MIR-1300	AQP7	-0.964286	0.00277778
HSA-MIR-1300	SLC20A2	-0.964286	0.00277778
hsa-miR-199a-3p	ATP2C1	0.964286	0.00277778
hsa-miR-181c	ABCA6	0.964286	0.00277778
hsa-miR-624	ATP6V0B	-0.964286	0.00277778
hsa-miR-624	ATP6V0E1	-0.964286	0.00277778
hsa-miR-624	ATP6V1E1	-0.964286	0.00277778
hsa-let-7g#	ANXA2	-0.964286	0.00277778
hsa-let-7g#	SLC17A5	-0.964286	0.00277778
hsa-let-7g#	SLC39A13	-0.964286	0.00277778
hsa-let-7g#	SLC9A7	-0.964286	0.00277778
hsa-miR-302a	KCNK5	0.964286	0.00277778
hsa-miR-302a	SLC29A2	0.964286	0.00277778
hsa-miR-138	KCNMB3	-0.964286	0.00277778
hsa-miR-543	ABCF3	-0.964286	0.00277778
HSA-MIR-1303	OSTalpha (SLC51a)	0.964286	0.00277778
HSA-MIR-1303	SLCO4C1	0.964286	0.00277778
HSA-MIR-1208	ABCB8	-0.964286	0.00277778
HSA-MIR-1208	SLC31A2	-0.964286	0.00277778
HSA-MIR-1208	SLC5A11	-0.964286	0.00277778
HSA-MIR-1208	SLC5A6	0.964286	0.00277778
hsa-miR-489	SLC25A14	0.964286	0.00277778
hsa-miR-576-3p	ATP2B4	0.964286	0.00277778
hsa-miR-576-3p	ATP8B2	0.964286	0.00277778
hsa-miR-576-3p	SLC6A9	0.964286	0.00277778
hsa-miR-21#	SLC23A3	-0.964286	0.00277778
hsa-miR-550	SLC8A1	0.964286	0.00277778
hsa-miR-10b#	SLC25A5	0.964286	0.00277778
hsa-miR-31	SLC25A33	0.964286	0.00277778
hsa-miR-548c-5p	PEX11A	-0.964286	0.00277778
hsa-miR-548c-5p	TAPT1	0.964286	0.00277778
hsa-miR-597	ABCB10	-0.964286	0.00277778
hsa-miR-597	ANXA9	0.964286	0.00277778
hsa-miR-597	ATP6V1E2	-0.964286	0.00277778
hsa-miR-597	SLC10A1	0.964286	0.00277778
hsa-miR-190	ABCA10	-0.964286	0.00277778
hsa-miR-10a	OSTalpha (SLC51a)	-0.964286	0.00277778
hsa-miR-190b	ABCA8	-0.964286	0.00277778
hsa-miR-190b	SLC27A1	-0.964286	0.00277778
hsa-miR-190b	SLC3A2	-0.964286	0.00277778
hsa-miR-190b	SLC7A6OS	-0.964286	0.00277778
hsa-miR-125b-2#	SLC2A1	0.964286	0.00277778
hsa-miR-200c	SLC30A6	0.964286	0.00277778
hsa-miR-361-3p	SLC47A1	0.964286	0.00277778
hsa-miR-26b#	OSTalpha (SLC51a)	0.964286	0.00277778
hsa-miR-502	KCNMB3	-0.964286	0.00277778
hsa-miR-301	ABCG1	0.964286	0.00277778
hsa-miR-26a-1#	ABCA4	0.964286	0.00277778
hsa-miR-497	ABCB1	-0.964286	0.00277778
hsa-miR-497	ATP8B4	-0.964286	0.00277778
HSA-MIR-1180	ATP6V0D1	-0.964286	0.00277778
HSA-MIR-1180	PEX6	-0.964286	0.00277778
HSA-MIR-1180	SLC35C2	-0.964286	0.00277778
HSA-MIR-1180	SLC39A9	-0.964286	0.00277778
HSA-MIR-1180	SLC6A20	-0.964286	0.00277778
HSA-MIR-663B	ATP13A3	-0.964286	0.00277778
HSA-MIR-663B	SLC26A2	-0.964286	0.00277778
hsa-miR-9	ANXA2P2	-0.964286	0.00277778
hsa-miR-98	PEX26	0.964286	0.00277778
hsa-miR-339-3p	SLCO1B3	0.964286	0.00277778
hsa-miR-107	SLC16A1	-0.964286	0.00277778
hsa-miR-185	SLC25A46	-0.964286	0.00277778
hsa-miR-766	ABCG2	0.964286	0.00277778
hsa-miR-9#	ASNA1	0.964286	0.00277778
hsa-miR-579	SLC2A14	0.964286	0.00277778
hsa-miR-296	SLC25A16	-0.964286	0.00277778
hsa-miR-216b	SLC39A10	-0.964286	0.00277778
hsa-miR-27a	ABCG1	0.964286	0.00277778
hsa-miR-362-3p	SLC7A1	0.964286	0.00277778
hsa-miR-422a	SLC23A1	-0.964286	0.00277778
hsa-miR-183#	MFSD2A	-0.964286	0.00277778
hsa-miR-376c	SLC22A18AS	-0.964286	0.00277778
hsa-miR-483-3p	ABCC9	0.964286	0.00277778
hsa-miR-483-3p	SLC16A2	0.964286	0.00277778
hsa-miR-452	ATP11A	0.964286	0.00277778
hsa-miR-572	SLC47A1	-0.964286	0.00277778
HSA-MIR-1269	SLC5A12	0.964286	0.00277778
hsa-miR-592	KCNE1	0.964286	0.00277778
hsa-miR-592	KCNS3	0.964286	0.00277778
hsa-miR-592	SLC35E2B	-0.964286	0.00277778
hsa-miR-592	SLC7A7	0.964286	0.00277778
hsa-miR-502-3p	SLC10A7	0.964286	0.00277778
hsa-miR-184	SLC16A10	0.964286	0.00277778
hsa-miR-662	SLC25A25	-0.964286	0.00277778
hsa-miR-662	SLC39A5	-0.964286	0.00277778
hsa-miR-769-5p	SLC25A16	0.964286	0.00277778
hsa-miR-616	SLC26A6	-0.964286	0.00277778
hsa-miR-622	SLC13A3	-0.964286	0.00277778
hsa-miR-622	SLC39A3	-0.964286	0.00277778
hsa-miR-212	SLC12A4	-0.964286	0.00277778
hsa-miR-219	ATP5EP2	-0.964286	0.00277778
hsa-miR-219	SLC25A13	-0.964286	0.00277778
hsa-miR-454	ABCD3	0.964286	0.00277778
hsa-miR-454	PEX3	0.964286	0.00277778
HSA-MIR-1291	ABCB11	0.964286	0.00277778
HSA-MIR-1291	SLC17A1	0.964286	0.00277778
HSA-MIR-1291	SLC43A3	0.964286	0.00277778
HSA-MIR-1291	SLC6A13	0.964286	0.00277778
hsa-miR-127	ATP5G1	-0.964286	0.00277778
hsa-miR-127	LAPTM5	-0.964286	0.00277778
HSA-MIR-1290	ATP13A2	-0.964286	0.00277778
HSA-MIR-590-3P	SLC11A2	-0.964286	0.00277778
HSA-MIR-590-3P	SLC25A47	0.964286	0.00277778
hsa-miR-151-3p	ATP13A1	0.964286	0.00277778
hsa-miR-362	SLC23A1	-0.964286	0.00277778
hsa-miR-30d#	SLC11A2	0.964286	0.00277778
hsa-miR-30d#	SLC25A47	-0.964286	0.00277778
hsa-miR-18a	AQP11	-0.964286	0.00277778
hsa-miR-18a	ATP8B1	-0.964286	0.00277778
hsa-miR-638	ABCA8	-0.964286	0.00277778
hsa-miR-638	SLC3A2	-0.964286	0.00277778
hsa-miR-638	SLC7A6OS	-0.964286	0.00277778
hsa-miR-423-5p	ATP6V0A1	-0.964286	0.00277778
hsa-miR-423-5p	ATP6V1H	0.964286	0.00277778
hsa-miR-423-5p	SLC4A1AP	-0.964286	0.00277778
hsa-miR-505#	SLC17A3	0.964286	0.00277778
hsa-miR-744#	SLC35D1	0.964286	0.00277778
hsa-miR-744#	SLCO2B1	0.964286	0.00277778
hsa-miR-20b	ANXA2P2	-0.964286	0.00277778
hsa-miR-20a#	SLC10A3	0.964286	0.00277778
hsa-miR-20a#	SLC1A3	0.964286	0.00277778
hsa-miR-193b#	SLC2A14	0.964286	0.00277778
hsa-miR-652	SLC35E1	-0.964286	0.00277778
hsa-miR-660	ABCB11	0.964286	0.00277778
hsa-let-7b	CACNA2D4	0.964286	0.00277778
hsa-let-7b	SLC26A11	0.964286	0.00277778
hsa-miR-148b	SLC44A1	-0.964286	0.00277778
hsa-miR-95	ATP6V1C1	0.964286	0.00277778
hsa-miR-95	SLC38A7	-0.964286	0.00277778
hsa-miR-340#	ABCA9	0.964286	0.00277778
hsa-miR-22#	ATP6V1C1	0.964286	0.00277778
hsa-miR-22#	SLC38A7	-0.964286	0.00277778
hsa-miR-218	SLC10A7	0.964286	0.00277778
hsa-miR-335	ABCB7	-0.964286	0.00277778
hsa-miR-335	ATP5F1	-0.964286	0.00277778
hsa-miR-99b	SLC16A10	-0.964286	0.00277778
hsa-miR-140-3p	ABCF3	0.964286	0.00277778
hsa-miR-140-3p	CUTC	0.964286	0.00277778
hsa-miR-140-3p	TRPV4	0.964286	0.00277778
hsa-miR-324-5p	ABCF3	-0.964286	0.00277778
hsa-miR-152	SLC2A13	-0.964286	0.00277778
hsa-miR-192#	SLC1A5	-0.964286	0.00277778
hsa-miR-15b	SLC22A18AS	-0.964286	0.00277778
hsa-miR-15b	SLC26A1	-0.964286	0.00277778
hsa-miR-339-5p	ABCA9	0.964286	0.00277778
hsa-miR-339-5p	ATP6V1E1	-0.964286	0.00277778
hsa-miR-339-5p	SLC35B1	-0.964286	0.00277778
hsa-miR-101	SLC25A16	-0.964286	0.00277778
hsa-miR-22	SLC25A29	0.964286	0.00277778
hsa-miR-132	SLC24A1	-0.964286	0.00277778
hsa-miR-222	ATP5S	-0.964286	0.00277778
hsa-miR-23b	ATP5L2	-0.964286	0.00277778
hsa-miR-532	SLC25A40	0.964286	0.00277778
hsa-miR-328	SLC25A29	0.964286	0.00277778
hsa-miR-204	SLC2A6	-0.964286	0.00277778
hsa-miR-223	SLC16A10	0.964286	0.00277778
hsa-miR-29b	SLC44A1	-0.964286	0.00277778
HSA-MIR-1201	SLC25A20	0.964286	0.00277778
HSA-MIR-1201	SLC25A42	0.964286	0.00277778
HSA-MIR-1201	SLC30A7	-0.964286	0.00277778
HSA-MIR-1201	SLCO2B1	0.964286	0.00277778
hsa-miR-130b	ATP11C	-0.964286	0.00277778
hsa-miR-130b	MFSD2A	0.964286	0.00277778
hsa-miR-203	CACNA2D4	-0.964286	0.00277778
hsa-miR-342-3p	SLC27A1	0.964286	0.00277778
hsa-miR-342-3p	SLC7A6	0.964286	0.00277778
hsa-miR-103	CACNA2D4	-0.964286	0.00277778
hsa-miR-103	PEX1	-0.964286	0.00277778
hsa-miR-19a	SLC25A29	-0.964286	0.00277778
hsa-miR-126#	SLC2A13	0.964286	0.00277778
hsa-miR-886-5p	AQP7	-0.964286	0.00277778
hsa-miR-886-5p	SLC15A3	-0.964286	0.00277778
hsa-miR-146b	SLC25A16	0.964286	0.00277778
hsa-miR-378	SLC26A6	-0.964286	0.00277778
hsa-miR-195	SLC25A16	-0.964286	0.00277778
hsa-miR-27b	SLC30A4	0.964286	0.00277778
hsa-miR-27b	SLC46A1	0.964286	0.00277778
HSA-MIR-1275	SLC25A24	0.964286	0.00277778
hsa-miR-186	ASNA1	-0.964286	0.00277778
hsa-miR-30e-3p	SLC44A3	-0.964286	0.00277778
hsa-miR-30e-3p	SLC45A3	0.964286	0.00277778
hsa-miR-375	SLC37A2	0.964286	0.00277778
hsa-miR-636	KCNS3	-0.964286	0.00277778
hsa-let-7a	ANXA3	0.964286	0.00277778
hsa-miR-19b	PEX14	-0.964286	0.00277778
hsa-miR-374	CACNA2D4	0.964286	0.00277778
hsa-miR-374	SLC26A11	0.964286	0.00277778
hsa-miR-21	SLC48A1	0.964286	0.00277778
hsa-miR-100	SLC2A11	-0.964286	0.00277778
hsa-miR-28-3p	SLC7A6OS	0.964286	0.00277778
hsa-miR-26b	SLC25A33	0.964286	0.00277778
hsa-miR-26b	SLC2A13	-0.964286	0.00277778
hsa-miR-331	PEX2	-0.964286	0.00277778
hsa-miR-574-3p	PEX7	-0.964286	0.00277778
HSA-MIR-1274A	SLC25A22	0.964286	0.00277778
HSA-MIR-1274A	SLC30A9	0.964286	0.00277778
hsa-miR-126	ATP5L	0.964286	0.00277778
hsa-miR-126	KCND3	-0.964286	0.00277778
hsa-miR-126	SLC25A10	-0.964286	0.00277778
hsa-miR-126	SLC9A6	-0.964286	0.00277778
hsa-miR-29a	SLC12A9	-0.964286	0.00277778
hsa-miR-885-5p	SLC37A3	0.964286	0.00277778
hsa-miR-17	SLC43A2	0.964286	0.00277778
hsa-miR-197	SLC44A2	0.918956	0.00343663
hsa-miR-345	ATP5S	0.918956	0.00343663
hsa-miR-26a	ATP5SL	0.918956	0.00343663
hsa-miR-26a	ATP6AP1	0.918956	0.00343663
hsa-miR-148a	SLC16A4	-0.918956	0.00343663
hsa-miR-29c	SLCO1B3	-0.918956	0.00343663
hsa-miR-191	ATP5E	0.918956	0.00343663
hsa-miR-194	SLC1A1	-0.918956	0.00343663
hsa-miR-192	SLC26A11	-0.918956	0.00343663
hsa-miR-192	SLC9A7	0.918956	0.00343663
hsa-miR-106b	ATP2B4	0.906327	0.00490163
hsa-miR-106b	PEX3	-0.906327	0.00490163
hsa-miR-106b	SLC37A2	0.906327	0.00490163
hsa-miR-545#	ABCD3	0.900937	0.00562059
hsa-miR-197	MFSD3	0.900937	0.00562059
hsa-miR-197	SLC25A44	0.900937	0.00562059
hsa-miR-197	SLC41A2	-0.900937	0.00562059
hsa-miR-197	TAP1	0.900937	0.00562059
hsa-miR-532-3p	ATP1A1OS	-0.900937	0.00562059
hsa-miR-532-3p	ATP5D	-0.900937	0.00562059
hsa-miR-345	LAPTM4B	0.900937	0.00562059
hsa-miR-193a-5p	ATP5C1	-0.900937	0.00562059
hsa-miR-193a-5p	SCNM1	-0.900937	0.00562059
hsa-miR-28	LAPTM4B	0.900937	0.00562059
hsa-miR-28	SLC37A1	0.900937	0.00562059
hsa-miR-148a	ATP2C1	-0.900937	0.00562059
hsa-miR-29c	CACNB2	-0.900937	0.00562059
hsa-miR-29c	SLC16A7	-0.900937	0.00562059
hsa-miR-106a	SLC5A3	0.900937	0.00562059
hsa-miR-30c	SLC25A22	0.900937	0.00562059
hsa-miR-30c	SLC25A46	0.900937	0.00562059
hsa-miR-30c	SLC30A9	0.900937	0.00562059
hsa-miR-30b	PEX13	0.900937	0.00562059
hsa-miR-30b	SLC4A2	-0.900937	0.00562059
hsa-miR-192	ATP6V1A	0.900937	0.00562059
hsa-miR-589	MFSD6	0.928571	0.00674603
hsa-miR-589	OSTalpha (SLC51a)	-0.928571	0.00674603
hsa-miR-570	ABCB8	0.928571	0.00674603
hsa-miR-570	SLC35F5	-0.928571	0.00674603
hsa-miR-570	SLC39A9	0.928571	0.00674603
hsa-miR-570	SLC43A1	0.928571	0.00674603
hsa-miR-570	SLC5A11	0.928571	0.00674603
hsa-miR-548b-5p	KCNK5	0.928571	0.00674603
hsa-miR-548b-5p	SLCO1B1	-0.928571	0.00674603
hsa-miR-381	ABCB1	-0.928571	0.00674603
hsa-miR-381	PEX1	-0.928571	0.00674603
hsa-miR-374b#	KCNK5	-0.928571	0.00674603
hsa-miR-34b	ABCF2	-0.928571	0.00674603
hsa-miR-33a	ABCA1	-0.928571	0.00674603
hsa-miR-33a	APEX1	0.928571	0.00674603
hsa-miR-33a	SLC5A10	0.928571	0.00674603
hsa-miR-223#	ANXA2P3	-0.928571	0.00674603
hsa-miR-223#	SLC1A2	-0.928571	0.00674603
hsa-miR-223#	SLC25A26	0.928571	0.00674603
hsa-miR-217	MFSD9	0.928571	0.00674603
hsa-miR-217	SLC26A2	0.928571	0.00674603
hsa-miR-217	SLC44A1	-0.928571	0.00674603
hsa-miR-216a	ATP7A	-0.928571	0.00674603
hsa-miR-216a	ATP9B	-0.928571	0.00674603
hsa-miR-202	SLC22A9	-0.928571	0.00674603
hsa-miR-200a#	AQP1	-0.928571	0.00674603
hsa-miR-200a#	SCN8A	0.928571	0.00674603
hsa-miR-200a#	SLC33A1	-0.928571	0.00674603
HSA-MIR-191#	MFSD9	0.928571	0.00674603
HSA-MIR-191#	SLC26A2	0.928571	0.00674603
HSA-MIR-191#	SLC44A1	-0.928571	0.00674603
HSA-MIR-1184	ABCC6	-0.928571	0.00674603
HSA-MIR-1184	SLC28A1	-0.928571	0.00674603
HSA-MIR-1184	SLC35A1	0.928571	0.00674603
hsa-miR-100#	SLC10A5	-0.928571	0.00674603
HSA-MIR-338-5P	PEX11A	0.928571	0.00674603
hsa-let-7c#	APEX1	0.928571	0.00674603
hsa-miR-15b#	ATP6V0A2	-0.928571	0.00674603
hsa-miR-15b#	SLC9A3R1	0.928571	0.00674603
hsa-miR-627	SLC25A40	0.928571	0.00674603
hsa-miR-449b	SLC25A15	0.928571	0.00674603
hsa-miR-206	SCNM1	0.928571	0.00674603
HSA-MIR-1226#	ATPBD4	-0.928571	0.00674603
HSA-MIR-1226#	SLC29A1	-0.928571	0.00674603
hsa-miR-944	SLC16A2	0.928571	0.00674603
hsa-miR-432#	ATP5E	0.928571	0.00674603
hsa-miR-432#	ATPIF1	0.928571	0.00674603
hsa-miR-432#	SLC7A2	-0.928571	0.00674603
hsa-miR-449	ABCF3	0.928571	0.00674603
hsa-miR-449	ATP1B1	0.928571	0.00674603
hsa-miR-449	ATP5B	0.928571	0.00674603
hsa-miR-449	SCARB2	-0.928571	0.00674603
hsa-miR-449	SLC22A23	-0.928571	0.00674603
hsa-miR-449	SLC25A18	0.928571	0.00674603
hsa-miR-449	SLC35E2	-0.928571	0.00674603
hsa-let-7i#	ABCC5	0.928571	0.00674603
hsa-let-7i#	SLC27A1	0.928571	0.00674603
hsa-let-7i#	SLC7A6	0.928571	0.00674603
hsa-miR-367	SLC25A23	0.928571	0.00674603
hsa-miR-367	SLC25A46	-0.928571	0.00674603
hsa-miR-323-3p	SLC25A24	0.928571	0.00674603
hsa-miR-338-3p	SLC24A6	-0.928571	0.00674603
hsa-miR-338-3p	SLC2A14	-0.928571	0.00674603
hsa-miR-136#	SCN8A	0.928571	0.00674603
hsa-miR-133a	ATP1B3	-0.928571	0.00674603
hsa-miR-133a	SLC9A1	0.928571	0.00674603
hsa-miR-17#	ABCA10	0.928571	0.00674603
hsa-miR-17#	ATP5O	-0.928571	0.00674603
hsa-miR-17#	SLC25A37	-0.928571	0.00674603
hsa-miR-99b#	ATP6V0A1	0.928571	0.00674603
hsa-miR-99b#	ATP6V1H	-0.928571	0.00674603
hsa-miR-99b#	SLC4A1AP	0.928571	0.00674603
HSA-MIR-1271	ABCC3	-0.928571	0.00674603
HSA-MIR-1271	SLC25A10	-0.928571	0.00674603
hsa-miR-193a-3p	AQP3	0.928571	0.00674603
hsa-miR-193a-3p	SLC25A11	0.928571	0.00674603
hsa-miR-193a-3p	SLC25A39	0.928571	0.00674603
hsa-miR-193a-3p	SLC4A4	-0.928571	0.00674603
hsa-miR-645	ATP5G3	0.928571	0.00674603
hsa-miR-645	SLC30A10	-0.928571	0.00674603
hsa-miR-34c	ABCF1	-0.928571	0.00674603
hsa-miR-34c	SLC22A18	-0.928571	0.00674603
hsa-miR-125b-1#	TRPV1	-0.928571	0.00674603
hsa-miR-18a#	ATP7B	-0.928571	0.00674603
hsa-miR-331-5p	SLC25A5	-0.928571	0.00674603
hsa-miR-29b-1#	SLC35D2	0.928571	0.00674603
hsa-miR-26a-2#	KCNS3	-0.928571	0.00674603
hsa-miR-29b-2#	PEX19	-0.928571	0.00674603
hsa-miR-200b#	ABCA6	0.928571	0.00674603
hsa-miR-200b#	MFSD5	-0.928571	0.00674603
hsa-miR-200b#	SLC10A3	-0.928571	0.00674603
hsa-miR-200b#	SLC46A3	0.928571	0.00674603
hsa-miR-16-1#	PEX26	0.928571	0.00674603
hsa-miR-628-3p	SLC19A3	0.928571	0.00674603
hsa-miR-494	SLC29A4	-0.928571	0.00674603
hsa-miR-144#	KCNMB3	0.928571	0.00674603
HSA-MIR-1227	KCNRG	0.928571	0.00674603
HSA-MIR-1227	SLC20A2	-0.928571	0.00674603
HSA-MIR-1227	SLC47A1	-0.928571	0.00674603
HSA-MIR-1227	SLC6A1	-0.928571	0.00674603
HSA-MIR-1282	ATP5S	-0.928571	0.00674603
HSA-MIR-1282	SLC16A1	-0.928571	0.00674603
HSA-MIR-1282	SLC30A2	-0.928571	0.00674603
hsa-miR-92a-1#	ANXA11	0.928571	0.00674603
hsa-miR-92a-1#	SLC16A10	0.928571	0.00674603
hsa-miR-92a-1#	SLC27A3	0.928571	0.00674603
hsa-miR-135b	PEX11A	-0.928571	0.00674603
hsa-miR-135b	SLC25A27	0.928571	0.00674603
hsa-miR-135b	TAPT1	0.928571	0.00674603
hsa-miR-15a#	ABCA9	-0.928571	0.00674603
hsa-miR-15a#	ATP6V1E1	0.928571	0.00674603
hsa-miR-15a#	SLC35B1	0.928571	0.00674603
hsa-miR-516-3p	ATP13A3	-0.928571	0.00674603
hsa-miR-516-3p	SLC25A38	0.928571	0.00674603
hsa-miR-516-3p	SLCO1B3	-0.928571	0.00674603
HSA-MIR-1244	ATP1A1OS	0.928571	0.00674603
HSA-MIR-1244	SLC25A44	0.928571	0.00674603
hsa-miR-222#	SLC10A7	-0.928571	0.00674603
HSA-MIR-1254	ATP5G1	-0.928571	0.00674603
HSA-MIR-1254	LAPTM5	-0.928571	0.00674603
HSA-MIR-1254	SLC25A44	-0.928571	0.00674603
hsa-miR-520f	SLC2A3	-0.928571	0.00674603
hsa-miR-106b#	ABCA8	-0.928571	0.00674603
hsa-miR-106b#	SLC3A2	-0.928571	0.00674603
HSA-MIR-548J	ATP10D	-0.928571	0.00674603
HSA-MIR-1255B	PEX5	0.928571	0.00674603
hsa-miR-23a#	SCN8A	-0.928571	0.00674603
hsa-miR-32	SLC35A2	0.928571	0.00674603
hsa-miR-487b	ATP6V1D	0.928571	0.00674603
hsa-miR-487b	SLC13A3	0.928571	0.00674603
hsa-miR-487b	SLC25A4	0.928571	0.00674603
hsa-miR-487b	SLC39A3	0.928571	0.00674603
hsa-miR-487b	SLC41A3	-0.928571	0.00674603
hsa-miR-487b	SLC46A1	-0.928571	0.00674603
hsa-miR-342-5p	ANXA11	0.928571	0.00674603
hsa-miR-342-5p	SLC16A10	0.928571	0.00674603
hsa-miR-342-5p	SLC27A3	0.928571	0.00674603
HSA-MIR-1300	CACNA1D	-0.928571	0.00674603
HSA-MIR-1300	SLC41A3	-0.928571	0.00674603
HSA-MIR-1300	SLC46A1	-0.928571	0.00674603
HSA-MIR-1300	TAP1	-0.928571	0.00674603
hsa-miR-199a-3p	SLC25A16	0.928571	0.00674603
hsa-miR-181a-2#	ANXA5	0.928571	0.00674603
hsa-miR-181a-2#	LAPTM4A	0.928571	0.00674603
hsa-miR-616	ATP2C1	-0.928571	0.00674603
hsa-miR-616	ATP5A1	-0.928571	0.00674603
hsa-miR-616	SLC22A5	-0.928571	0.00674603
hsa-miR-616	SLC25A36	-0.928571	0.00674603
hsa-miR-616	SLC35D2	-0.928571	0.00674603
hsa-miR-624	KCNJ2	0.928571	0.00674603
hsa-miR-624	SLC25A15	-0.928571	0.00674603
hsa-miR-624	SLC38A6	-0.928571	0.00674603
hsa-miR-542-3p	ABCC2	0.928571	0.00674603
hsa-miR-542-3p	ABCG5	0.928571	0.00674603
hsa-miR-542-3p	SLC20A1	0.928571	0.00674603
hsa-miR-542-3p	SLC25A20	0.928571	0.00674603
hsa-let-7g#	ABCF2	-0.928571	0.00674603
hsa-let-7g#	SLC9A8	-0.928571	0.00674603
hsa-miR-545	ATP6V1G2-DDX39B	0.928571	0.00674603
hsa-miR-545	SLC22A7	0.928571	0.00674603
hsa-miR-545	SLC38A9	0.928571	0.00674603
hsa-miR-545	SLC39A11	0.928571	0.00674603
hsa-miR-130b#	ABCG1	-0.928571	0.00674603
hsa-miR-130b#	KCNS3	0.928571	0.00674603
hsa-miR-372	SLC37A3	0.928571	0.00674603
hsa-miR-564	ANXA6	-0.928571	0.00674603
hsa-miR-564	MFSD5	-0.928571	0.00674603
hsa-miR-564	SLC10A3	-0.928571	0.00674603
hsa-miR-564	SLC12A6	0.928571	0.00674603
hsa-miR-564	SLC1A3	-0.928571	0.00674603
hsa-miR-564	SLC46A3	0.928571	0.00674603
hsa-miR-125a-5p	SLC25A22	0.928571	0.00674603
hsa-miR-125a-5p	SLC30A9	0.928571	0.00674603
hsa-miR-138	SCN8A	0.928571	0.00674603
hsa-miR-141	ATP5J2	-0.928571	0.00674603
hsa-miR-141	ATP6V1A	-0.928571	0.00674603
hsa-miR-141	SLC17A5	-0.928571	0.00674603
hsa-miR-141	SLC5A12	0.928571	0.00674603
hsa-miR-543	SLC11A2	0.928571	0.00674603
hsa-miR-543	SLC25A42	-0.928571	0.00674603
hsa-miR-543	SLC25A47	-0.928571	0.00674603
hsa-miR-598	ABCB11	0.928571	0.00674603
hsa-miR-598	PEX19	0.928571	0.00674603
hsa-miR-598	SLC38A10	0.928571	0.00674603
hsa-miR-598	SLCO4C1	0.928571	0.00674603
hsa-miR-301b	SLC37A1	0.928571	0.00674603
HSA-MIR-1303	SCARB1	0.928571	0.00674603
HSA-MIR-1208	AQP3	-0.928571	0.00674603
HSA-MIR-1208	SLC2A10	0.928571	0.00674603
hsa-miR-489	KCNMA1	0.928571	0.00674603
hsa-miR-374a#	KCNE3	0.928571	0.00674603
hsa-miR-374a#	SLC2A13	-0.928571	0.00674603
hsa-miR-143	TAPT1	0.928571	0.00674603
hsa-miR-576-3p	AQP7	0.928571	0.00674603
hsa-miR-576-3p	SLC16A13	0.928571	0.00674603
hsa-miR-576-3p	SLC25A28	0.928571	0.00674603
hsa-miR-671-3p	SLC26A6	0.928571	0.00674603
hsa-miR-629	KCNE1	0.928571	0.00674603
hsa-miR-629	SLC1A5	-0.928571	0.00674603
hsa-miR-629	SLC35E2B	-0.928571	0.00674603
hsa-miR-629	SLC38A10	0.928571	0.00674603
hsa-miR-629	SLC7A7	0.928571	0.00674603
hsa-miR-625#	ABCC11	0.928571	0.00674603
hsa-miR-625#	SLC2A11	0.928571	0.00674603
hsa-miR-21#	SLC35D2	0.928571	0.00674603
hsa-miR-550	PEX11B	-0.928571	0.00674603
hsa-miR-550	SLC23A3	0.928571	0.00674603
hsa-miR-10b#	ATP6V0C	0.928571	0.00674603
hsa-miR-10b#	ATPAF1	0.928571	0.00674603
hsa-miR-10b#	SLC6A16	0.928571	0.00674603
hsa-miR-10b#	SLC7A9	-0.928571	0.00674603
hsa-miR-548c-5p	SLC25A38	-0.928571	0.00674603
hsa-miR-597	ABCA10	-0.928571	0.00674603
hsa-miR-597	ATPBD4	0.928571	0.00674603
hsa-miR-597	SLC17A3	0.928571	0.00674603
hsa-miR-190	PEX11B	0.928571	0.00674603
hsa-miR-330	ATP2C1	-0.928571	0.00674603
hsa-miR-24-2#	ABCB11	-0.928571	0.00674603
hsa-miR-24-2#	SLC17A1	-0.928571	0.00674603
hsa-miR-24-2#	SLC38A10	-0.928571	0.00674603
hsa-miR-24-2#	SLC43A3	-0.928571	0.00674603
hsa-miR-190b	SLC25A24	0.928571	0.00674603
hsa-miR-125b-2#	ATP13A2	-0.928571	0.00674603
hsa-miR-200c	ATP5L2	0.928571	0.00674603
hsa-miR-200c	MFSD1	0.928571	0.00674603
hsa-miR-200c	PEX10	0.928571	0.00674603
hsa-miR-200c	SLC22A3	-0.928571	0.00674603
hsa-miR-200c	SLC25A30	0.928571	0.00674603
hsa-miR-361-3p	SLC22A1	0.928571	0.00674603
hsa-miR-361-3p	SLCO2B1	0.928571	0.00674603
hsa-miR-135b#	ABCC6P1	0.928571	0.00674603
hsa-miR-135b#	ATP2A2	0.928571	0.00674603
hsa-miR-135b#	TAPBPL	0.928571	0.00674603
hsa-miR-301	AQP4	0.928571	0.00674603
hsa-miR-31#	SLC6A6	0.928571	0.00674603
hsa-miR-511	OSTBETA (SLC51b)	0.928571	0.00674603
hsa-miR-511	SLC5A9	-0.928571	0.00674603
hsa-miR-26a-1#	ATP5S	-0.928571	0.00674603
hsa-miR-497	SLC25A23	0.928571	0.00674603
hsa-miR-145	ATP5SL	-0.928571	0.00674603
HSA-MIR-663B	SLC19A1	-0.928571	0.00674603
hsa-miR-9	ABCA11P	0.928571	0.00674603
hsa-miR-9	KCNN2	0.928571	0.00674603
hsa-miR-9	SLC25A3	-0.928571	0.00674603
hsa-miR-194#	KCNE1	0.928571	0.00674603
hsa-miR-194#	SLC35E2B	-0.928571	0.00674603
hsa-miR-194#	SLC6A13	0.928571	0.00674603
hsa-miR-194#	SLC7A7	0.928571	0.00674603
hsa-miR-98	APEX1	0.928571	0.00674603
hsa-miR-98	SLC19A1	0.928571	0.00674603
hsa-miR-98	SLC5A10	0.928571	0.00674603
hsa-miR-339-3p	ABCA2	0.928571	0.00674603
hsa-miR-339-3p	SLC25A1	0.928571	0.00674603
hsa-miR-339-3p	SLC25A27	0.928571	0.00674603
hsa-miR-146b-3p	SLC44A1	0.928571	0.00674603
hsa-miR-766	ANXA10	0.928571	0.00674603
hsa-miR-766	SLC23A2	0.928571	0.00674603
hsa-miR-766	SLC31A1	0.928571	0.00674603
hsa-miR-766	SLC48A1	0.928571	0.00674603
hsa-miR-500	SLC30A5	-0.928571	0.00674603
hsa-miR-296	ATP2C1	-0.928571	0.00674603
hsa-miR-362-3p	SLC27A2	-0.928571	0.00674603
hsa-miR-422a	ABCA5	-0.928571	0.00674603
hsa-miR-422a	SLC2A13	-0.928571	0.00674603
hsa-miR-422a	SLC39A8	-0.928571	0.00674603
hsa-miR-183#	SLC15A3	-0.928571	0.00674603
hsa-miR-376c	SLC15A3	-0.928571	0.00674603
hsa-miR-376c	TAP2	-0.928571	0.00674603
hsa-miR-483-3p	TRPV1	0.928571	0.00674603
hsa-miR-452	PEX12	-0.928571	0.00674603
hsa-miR-452	SLC25A43	-0.928571	0.00674603
hsa-miR-452	SLC44A1	0.928571	0.00674603
hsa-miR-572	SLC22A1	-0.928571	0.00674603
hsa-miR-572	SLCO2B1	-0.928571	0.00674603
hsa-miR-148b#	ATP5SL	0.928571	0.00674603
HSA-MIR-1269	ABCA7	0.928571	0.00674603
HSA-MIR-1269	ATP5J2-PTCD1	-0.928571	0.00674603
hsa-miR-601	SLC35A2	0.928571	0.00674603
hsa-miR-601	SLC43A2	0.928571	0.00674603
hsa-miR-184	SLC17A3	0.928571	0.00674603
hsa-miR-184	SLC20A2	0.928571	0.00674603
hsa-miR-662	TAP2	-0.928571	0.00674603
hsa-miR-411	ATP11B	-0.928571	0.00674603
hsa-miR-411	ATP9A	-0.928571	0.00674603
hsa-miR-411	SCN9A	-0.928571	0.00674603
hsa-miR-411	SLC10A7	-0.928571	0.00674603
hsa-miR-411	SLC2A4RG	-0.928571	0.00674603
hsa-miR-411	SLC6A12	-0.928571	0.00674603
hsa-miR-769-5p	ATP2C1	0.928571	0.00674603
hsa-miR-616	ABCA11P	-0.928571	0.00674603
hsa-miR-622	SLC50A1	-0.928571	0.00674603
hsa-miR-939	ABCG5	0.928571	0.00674603
hsa-miR-939	ANXA13	0.928571	0.00674603
hsa-miR-939	SLC12A4	0.928571	0.00674603
hsa-miR-939	SLC38A11	-0.928571	0.00674603
hsa-miR-19b-1#	SLC29A2	-0.928571	0.00674603
hsa-miR-219	KCNQ1OT1	0.928571	0.00674603
hsa-miR-219	MFSD1	-0.928571	0.00674603
hsa-miR-219	SLC35B1	-0.928571	0.00674603
hsa-miR-454	SLC10A3	-0.928571	0.00674603
hsa-miR-410	AQP1	0.928571	0.00674603
HSA-MIR-1291	ATP5L	-0.928571	0.00674603
HSA-MIR-1291	ATP6V1C1	-0.928571	0.00674603
HSA-MIR-1291	KCND3	0.928571	0.00674603
HSA-MIR-1291	SLC37A4	0.928571	0.00674603
HSA-MIR-1291	SLC38A7	0.928571	0.00674603
hsa-miR-33a#	AQP1	0.928571	0.00674603
hsa-miR-33a#	SCN8A	-0.928571	0.00674603
hsa-miR-33a#	SLC6A6	0.928571	0.00674603
hsa-miR-127	ABCF1	-0.928571	0.00674603
hsa-miR-127	CACNA1H	0.928571	0.00674603
hsa-miR-127	SLC12A8	-0.928571	0.00674603
hsa-miR-127	SLC22A18	-0.928571	0.00674603
hsa-miR-127	SLC28A1	-0.928571	0.00674603
hsa-miR-127	SLC35A1	0.928571	0.00674603
hsa-miR-127	TRPV1	-0.928571	0.00674603
HSA-MIR-590-3P	ATP1B3	0.928571	0.00674603
HSA-MIR-590-3P	SLC9A1	-0.928571	0.00674603
hsa-miR-551b	MFSD9	0.928571	0.00674603
hsa-miR-362	ATP11C	-0.928571	0.00674603
hsa-miR-378	ATP1B3	-0.928571	0.00674603
hsa-miR-378	SLC9A1	0.928571	0.00674603
hsa-miR-455-3p	SLC2A2	0.928571	0.00674603
hsa-miR-29a#	PEX1	-0.928571	0.00674603
hsa-miR-30d#	ATP1B3	-0.928571	0.00674603
hsa-miR-30d#	SLC9A1	0.928571	0.00674603
hsa-miR-128a	PEX1	-0.928571	0.00674603
hsa-miR-18a	ATP5A1	-0.928571	0.00674603
hsa-miR-18a	SLC25A36	-0.928571	0.00674603
hsa-miR-18a	SLC35D2	-0.928571	0.00674603
hsa-miR-638	ABCB4	-0.928571	0.00674603
hsa-miR-638	SLC25A24	0.928571	0.00674603
hsa-miR-505#	SLC16A10	0.928571	0.00674603
hsa-miR-505#	SLC22A18AS	0.928571	0.00674603
hsa-miR-744#	ATP6V1B2	0.928571	0.00674603
hsa-miR-744#	PEX19	0.928571	0.00674603
hsa-miR-744#	SLCO4C1	0.928571	0.00674603
hsa-miR-20b	SLC25A3	-0.928571	0.00674603
hsa-miR-20a#	KCNE3	0.928571	0.00674603
hsa-miR-20a#	SLC25A33	0.928571	0.00674603
hsa-miR-20a#	SLCO1B1	-0.928571	0.00674603
hsa-miR-505	ABCA8	0.928571	0.00674603
hsa-miR-505	SLC3A2	0.928571	0.00674603
hsa-miR-652	SLC1A4	-0.928571	0.00674603
hsa-miR-99a#	KCNK1	-0.928571	0.00674603
hsa-miR-99a#	MFSD6	-0.928571	0.00674603
hsa-miR-660	ABCC6	0.928571	0.00674603
hsa-miR-660	ABCG5	0.928571	0.00674603
hsa-miR-942	ABCA9	0.928571	0.00674603
hsa-miR-27b#	SLC17A4	-0.928571	0.00674603
hsa-miR-221	KCNS3	-0.928571	0.00674603
hsa-miR-122#	ABCA2	-0.928571	0.00674603
hsa-miR-122#	SLC39A14	0.928571	0.00674603
hsa-miR-148b	ATP11A	-0.928571	0.00674603
hsa-miR-95	ABCB11	-0.928571	0.00674603
hsa-miR-95	SLC17A1	-0.928571	0.00674603
hsa-miR-95	SLC6A13	-0.928571	0.00674603
hsa-miR-200b	ATP2C1	0.928571	0.00674603
hsa-miR-200b	ATP6V1C1	0.928571	0.00674603
hsa-miR-200b	SLC38A7	-0.928571	0.00674603
hsa-miR-340#	ABCC9	0.928571	0.00674603
hsa-miR-340#	SLC38A1	0.928571	0.00674603
hsa-miR-142-3p	ABCB8	0.928571	0.00674603
hsa-miR-22#	SLC16A4	0.928571	0.00674603
hsa-miR-22#	SLC25A16	0.928571	0.00674603
hsa-miR-335	ABCC4	-0.928571	0.00674603
hsa-miR-335	APEX2	0.928571	0.00674603
hsa-miR-335	ATPIF1	-0.928571	0.00674603
hsa-miR-335	SLC16A4	-0.928571	0.00674603
hsa-miR-99b	ATP5D	-0.928571	0.00674603
hsa-miR-34a#	KCNMB3	-0.928571	0.00674603
hsa-miR-34a#	SLC23A2	-0.928571	0.00674603
hsa-miR-140-3p	SLC17A2	0.928571	0.00674603
hsa-miR-15a	SLC25A5	0.928571	0.00674603
hsa-miR-15b	ATP1A1OS	-0.928571	0.00674603
hsa-miR-15b	SLC25A44	-0.928571	0.00674603
hsa-miR-181a	ATP5A1	-0.928571	0.00674603
hsa-miR-181a	ATP5O	-0.928571	0.00674603
hsa-miR-181a	ATP6V0D1	-0.928571	0.00674603
hsa-miR-181a	ATPBD4	-0.928571	0.00674603
hsa-miR-181a	SLC25A36	-0.928571	0.00674603
hsa-miR-181a	SLC6A20	-0.928571	0.00674603
hsa-miR-16	ABCA6	0.928571	0.00674603
hsa-miR-101	ATP2C1	-0.928571	0.00674603
hsa-miR-101	ATP6V1C1	-0.928571	0.00674603
hsa-miR-101	SLC38A7	0.928571	0.00674603
hsa-miR-324-3p	SLC25A33	0.928571	0.00674603
hsa-miR-324-3p	SLC2A13	-0.928571	0.00674603
hsa-miR-22	MFSD8	-0.928571	0.00674603
hsa-miR-22	SLC13A5	-0.928571	0.00674603
hsa-miR-22	SLC19A2	-0.928571	0.00674603
hsa-miR-132	SLC22A15	0.928571	0.00674603
hsa-miR-222	ABCF3	0.928571	0.00674603
hsa-miR-222	CUTC	0.928571	0.00674603
hsa-miR-23b	ATP5G2	-0.928571	0.00674603
hsa-miR-532	ATP7B	0.928571	0.00674603
hsa-miR-328	MFSD8	-0.928571	0.00674603
hsa-miR-328	SLC13A5	-0.928571	0.00674603
hsa-miR-328	SLC19A2	-0.928571	0.00674603
hsa-miR-204	SLC25A37	-0.928571	0.00674603
hsa-miR-223	SLC17A3	0.928571	0.00674603
hsa-miR-223	SLC20A2	0.928571	0.00674603
HSA-MIR-1201	PEX19	0.928571	0.00674603
HSA-MIR-320B	MFSD3	-0.928571	0.00674603
HSA-MIR-320B	SLC16A12	-0.928571	0.00674603
HSA-MIR-320B	SLC17A9	-0.928571	0.00674603
HSA-MIR-320B	SLC25A25	-0.928571	0.00674603
HSA-MIR-320B	SLC35A3	0.928571	0.00674603
HSA-MIR-320B	SLC35B3	0.928571	0.00674603
HSA-MIR-320B	SLC9A3R2	-0.928571	0.00674603
hsa-miR-139-5p	SLC17A3	-0.928571	0.00674603
hsa-miR-139-5p	SLC38A10	-0.928571	0.00674603
hsa-miR-130b	SLC25A22	-0.928571	0.00674603
hsa-miR-130b	SLC30A9	-0.928571	0.00674603
hsa-miR-130a	SLC25A33	0.928571	0.00674603
hsa-miR-886-5p	ANXA11	-0.928571	0.00674603
hsa-miR-886-5p	ATP6AP1	-0.928571	0.00674603
hsa-miR-886-5p	ATP8B2	-0.928571	0.00674603
hsa-miR-886-5p	CACNA1H	0.928571	0.00674603
hsa-miR-886-5p	SLC27A3	-0.928571	0.00674603
hsa-miR-886-5p	SLC6A9	-0.928571	0.00674603
hsa-miR-886-5p	TAP1	-0.928571	0.00674603
HSA-MIR-1260	SLC25A23	-0.928571	0.00674603
hsa-miR-146b	ATP2C1	0.928571	0.00674603
hsa-miR-195	ATP2C1	-0.928571	0.00674603
hsa-miR-195	ATP6V1C1	-0.928571	0.00674603
hsa-miR-195	SLC38A7	0.928571	0.00674603
hsa-miR-27b	ABCC9	0.928571	0.00674603
hsa-miR-27b	SLC38A1	0.928571	0.00674603
hsa-miR-146a	ABCA11P	0.928571	0.00674603
hsa-miR-146a	ATP6V0A1	0.928571	0.00674603
hsa-miR-146a	ATP6V1H	-0.928571	0.00674603
hsa-miR-146a	SLC4A1AP	0.928571	0.00674603
hsa-miR-365	ABCA5	-0.928571	0.00674603
hsa-miR-365	ABCD3	-0.928571	0.00674603
hsa-miR-365	SLC2A13	-0.928571	0.00674603
hsa-miR-365	SLC39A8	-0.928571	0.00674603
HSA-MIR-1275	SLC7A6OS	-0.928571	0.00674603
hsa-miR-30e-3p	SLC25A3	-0.928571	0.00674603
hsa-miR-30e-3p	SLC38A4	0.928571	0.00674603
hsa-miR-215	ANXA2P2	-0.928571	0.00674603
hsa-miR-375	ABCD3	-0.928571	0.00674603
hsa-miR-375	MFSD2A	0.928571	0.00674603
hsa-let-7a	ATPAF2	0.928571	0.00674603
hsa-miR-19b	SLC12A8	-0.928571	0.00674603
hsa-miR-21	ABCG2	0.928571	0.00674603
hsa-miR-21	SLC10A5	0.928571	0.00674603
hsa-miR-100	MFSD11	0.928571	0.00674603
hsa-miR-100	OSTBETA (SLC51b)	0.928571	0.00674603
hsa-miR-100	SLCO3A1	-0.928571	0.00674603
hsa-miR-30d	ABCD4	-0.928571	0.00674603
hsa-miR-30d	ATP1B1	-0.928571	0.00674603
hsa-let-7c	SLC9A8	0.928571	0.00674603
hsa-miR-28-3p	SLC5A3	0.928571	0.00674603
hsa-let-7e	ABCE1	-0.928571	0.00674603
hsa-let-7e	SLC2A1	0.928571	0.00674603
hsa-miR-331	ABCC5	0.928571	0.00674603
hsa-miR-331	SLC27A1	0.928571	0.00674603
hsa-miR-99a	ATP6V0E2	-0.928571	0.00674603
hsa-miR-99a	PEX5	-0.928571	0.00674603
hsa-miR-99a	SLC25A39	-0.928571	0.00674603
hsa-miR-574-3p	ABCA1	0.928571	0.00674603
hsa-miR-574-3p	ATP5A1	-0.928571	0.00674603
hsa-miR-574-3p	ATP5J2-PTCD1	-0.928571	0.00674603
hsa-miR-574-3p	SLC25A17	-0.928571	0.00674603
hsa-miR-574-3p	SLC25A36	-0.928571	0.00674603
HSA-MIR-1274A	ABCA5	0.928571	0.00674603
HSA-MIR-1274A	SLC39A8	0.928571	0.00674603
hsa-miR-126	SLC27A4	-0.928571	0.00674603
hsa-miR-126	SLC35A4	-0.928571	0.00674603
hsa-miR-126	SLC35A5	-0.928571	0.00674603
hsa-miR-126	SLC43A3	-0.928571	0.00674603
hsa-miR-29a	AQP3	-0.928571	0.00674603
hsa-miR-29a	SLC17A2	-0.928571	0.00674603
hsa-miR-29a	TRPV3	-0.928571	0.00674603
hsa-miR-885-5p	AQP4	-0.928571	0.00674603
hsa-miR-17	ABCA4	-0.928571	0.00674603
hsa-miR-17	ATP6AP2	0.928571	0.00674603
hsa-miR-340	ANXA13	-0.889499	0.00733943
hsa-miR-340	CACNA2D4	-0.889499	0.00733943
hsa-miR-340	SLC5A10	0.889499	0.00733943
hsa-miR-34a	SLC7A5P2	0.889499	0.00733943
hsa-miR-122	ABCA3	0.889499	0.00733943
hsa-miR-122	ABCG5	0.889499	0.00733943
hsa-miR-122	ANXA5	-0.889499	0.00733943
hsa-miR-122	LAPTM4A	-0.889499	0.00733943
hsa-miR-122	TRPV1	0.889499	0.00733943
hsa-miR-545#	SLC23A1	0.882919	0.00845034
hsa-miR-545#	SLC35E3	0.882919	0.00845034
hsa-miR-197	ABCD1	0.882919	0.00845034
hsa-miR-197	ATP8B2	0.882919	0.00845034
hsa-miR-197	SLC16A13	0.882919	0.00845034
hsa-miR-197	SLC25A19	0.882919	0.00845034
hsa-miR-532-3p	ATP6V0A2	0.882919	0.00845034
hsa-miR-532-3p	SLC38A10	-0.882919	0.00845034
hsa-miR-345	ABCA4	-0.882919	0.00845034
hsa-miR-345	PEX14	-0.882919	0.00845034
hsa-miR-193a-5p	ATP6V1G1	-0.882919	0.00845034
hsa-miR-193a-5p	MFSD9	0.882919	0.00845034
hsa-miR-26a	ATP6V1G2-DDX39B	0.882919	0.00845034
hsa-miR-26a	SLC22A7	0.882919	0.00845034
hsa-miR-26a	SLC25A44	0.882919	0.00845034
hsa-miR-26a	SLC39A11	0.882919	0.00845034
hsa-miR-28	ABCB6	-0.882919	0.00845034
hsa-miR-28	ANXA2P1	0.882919	0.00845034
hsa-miR-28	SLC25A20	-0.882919	0.00845034
hsa-miR-148a	SLC29A2	0.882919	0.00845034
hsa-miR-29c	ATP11B	-0.882919	0.00845034
hsa-miR-29c	SLC13A3	0.882919	0.00845034
hsa-miR-29c	SLC25A4	0.882919	0.00845034
hsa-miR-29c	SLC29A3	0.882919	0.00845034
hsa-miR-29c	SLC2A4RG	-0.882919	0.00845034
hsa-miR-29c	SLC39A3	0.882919	0.00845034
hsa-miR-29c	SLC50A1	0.882919	0.00845034
hsa-miR-92a	ATP13A3	-0.882919	0.00845034
hsa-miR-191	SLC1A4	-0.882919	0.00845034
hsa-miR-191	SLC25A40	-0.882919	0.00845034
hsa-miR-194	ANXA7	-0.882919	0.00845034
hsa-miR-194	SLC10A7	0.882919	0.00845034
hsa-miR-194	SLC46A1	0.882919	0.00845034
hsa-miR-106a	ABCA6	0.882919	0.00845034
hsa-miR-30b	SLC25A25	-0.882919	0.00845034
hsa-miR-30b	SLC26A1	-0.882919	0.00845034
hsa-miR-192	SLC2A11	-0.882919	0.00845034
hsa-miR-30a-3p	PEX10	0.872872	0.0103234
HSA-MIR-720	AQP1	0.872872	0.0103234
HSA-MIR-720	AQP4	-0.872872	0.0103234
HSA-MIR-720	SLC35A2	0.872872	0.0103234
HSA-MIR-720	SLC39A14	0.872872	0.0103234
hsa-miR-106b	SLC23A2	-0.866921	0.0115355
hsa-miR-106b	SLC2A14	0.866921	0.0115355
hsa-miR-106b	SLC30A1	-0.866921	0.0115355
hsa-miR-24	SLC23A1	0.866921	0.0115355
hsa-miR-545#	CACNA2D4	0.8649	0.011965
hsa-miR-197	SLC9A3R2	0.8649	0.011965
hsa-miR-532-3p	SLC17A3	-0.8649	0.011965
hsa-miR-26a	SLC15A3	0.8649	0.011965
hsa-miR-28	SLC41A2	0.8649	0.011965
hsa-miR-148a	ABCB7	-0.8649	0.011965
hsa-miR-148a	ATP5F1	-0.8649	0.011965
hsa-miR-148a	SLC25A16	-0.8649	0.011965
hsa-miR-148a	SLC6A13	0.8649	0.011965
hsa-miR-191	ATP10D	-0.8649	0.011965
hsa-miR-194	ATP6V1D	-0.8649	0.011965
hsa-miR-106a	TAPBP	0.8649	0.011965
hsa-miR-30c	SLC17A4	-0.8649	0.011965
hsa-miR-30b	SLC25A26	-0.8649	0.011965
hsa-miR-30b	SLC2A8	-0.8649	0.011965
hsa-miR-192	SLC17A5	0.8649	0.011965
hsa-miR-570	AQP3	0.892857	0.0123016
hsa-miR-570	ATPAF2	0.892857	0.0123016
hsa-miR-570	PEX6	0.892857	0.0123016
hsa-miR-570	SLC25A39	0.892857	0.0123016
hsa-miR-570	SLC35C2	0.892857	0.0123016
hsa-miR-570	SLC38A9	0.892857	0.0123016
hsa-miR-570	SLC5A6	-0.892857	0.0123016
hsa-miR-548b-5p	SLC29A2	0.892857	0.0123016
hsa-miR-381	ABCA5	-0.892857	0.0123016
hsa-miR-381	SLC23A1	-0.892857	0.0123016
hsa-miR-381	SLC2A8	0.892857	0.0123016
hsa-miR-381	SLC39A8	-0.892857	0.0123016
hsa-miR-374b#	SLC25A5	-0.892857	0.0123016
hsa-miR-34b	ATP5SL	0.892857	0.0123016
hsa-miR-33a	SLC2A2	0.892857	0.0123016
hsa-miR-223#	ATP6V1G2-DDX39B	0.892857	0.0123016
hsa-miR-223#	SLC22A7	0.892857	0.0123016
hsa-miR-223#	SLC35E2	-0.892857	0.0123016
hsa-miR-223#	SLC39A11	0.892857	0.0123016
hsa-miR-217	ATP10D	0.892857	0.0123016
hsa-miR-216a	SLC25A23	0.892857	0.0123016
hsa-miR-216a	SLC25A5	-0.892857	0.0123016
hsa-miR-202	ABCA6	-0.892857	0.0123016
hsa-miR-202	ANXA5	0.892857	0.0123016
hsa-miR-202	AQP9	-0.892857	0.0123016
hsa-miR-202	LAPTM4A	0.892857	0.0123016
HSA-MIR-191#	ATP10D	0.892857	0.0123016
HSA-MIR-1184	ABCG5	-0.892857	0.0123016
HSA-MIR-1184	SLC38A11	0.892857	0.0123016
hsa-miR-100#	ABCC6P1	-0.892857	0.0123016
hsa-miR-100#	KCNRG	0.892857	0.0123016
hsa-miR-100#	SLC6A1	-0.892857	0.0123016
hsa-miR-100#	SLCO4C1	-0.892857	0.0123016
HSA-MIR-338-5P	SLC25A27	-0.892857	0.0123016
HSA-MIR-338-5P	SLC25A5	0.892857	0.0123016
hsa-miR-15b#	ATP5L2	0.892857	0.0123016
hsa-miR-15b#	SLC38A3	0.892857	0.0123016
hsa-miR-627	SLC15A1	0.892857	0.0123016
hsa-miR-627	SLC25A34	0.892857	0.0123016
hsa-miR-449b	ANXA2P3	-0.892857	0.0123016
hsa-miR-449b	SLC1A2	-0.892857	0.0123016
hsa-miR-449b	SLC7A5	0.892857	0.0123016
hsa-miR-206	LAPTM4B	0.892857	0.0123016
hsa-miR-206	PEX12	-0.892857	0.0123016
hsa-miR-206	SLC27A4	-0.892857	0.0123016
HSA-MIR-1226#	ATP5O	-0.892857	0.0123016
hsa-miR-944	ABCG5	0.892857	0.0123016
hsa-miR-944	ATP5G1	0.892857	0.0123016
hsa-miR-944	LAPTM5	0.892857	0.0123016
hsa-miR-432#	ATP5J2	0.892857	0.0123016
hsa-miR-432#	ATP6V1A	0.892857	0.0123016
hsa-miR-625	SLC23A1	-0.892857	0.0123016
hsa-miR-548d-5p	ATP10D	0.892857	0.0123016
hsa-miR-449	ANXA2P3	-0.892857	0.0123016
hsa-miR-449	ATP6V1G2-DDX39B	0.892857	0.0123016
hsa-miR-449	CTNS	-0.892857	0.0123016
hsa-miR-449	CUTC	0.892857	0.0123016
hsa-miR-449	SLC1A2	-0.892857	0.0123016
hsa-miR-449	SLC22A7	0.892857	0.0123016
hsa-miR-449	SLC29A4	-0.892857	0.0123016
hsa-miR-449	SLC39A11	0.892857	0.0123016
hsa-miR-449	SLC39A7	0.892857	0.0123016
hsa-let-7i#	ATP2C1	-0.892857	0.0123016
hsa-let-7i#	MFSD2A	0.892857	0.0123016
hsa-miR-367	ATP7A	-0.892857	0.0123016
hsa-miR-367	ATP9B	-0.892857	0.0123016
hsa-miR-367	SLC17A4	0.892857	0.0123016
hsa-miR-323-3p	ABCB4	-0.892857	0.0123016
hsa-miR-219-1-3p	SLC2A6	-0.892857	0.0123016
hsa-miR-338-3p	ATP6V1G2-DDX39B	-0.892857	0.0123016
hsa-miR-338-3p	SLC16A1	0.892857	0.0123016
hsa-miR-338-3p	SLC22A7	-0.892857	0.0123016
hsa-miR-338-3p	SLC39A11	-0.892857	0.0123016
hsa-miR-17#	SLC3A1	-0.892857	0.0123016
hsa-miR-99b#	SLC25A24	-0.892857	0.0123016
HSA-MIR-1271	CACNA1H	0.892857	0.0123016
HSA-MIR-1271	SLC27A4	-0.892857	0.0123016
HSA-MIR-1271	SLC28A1	-0.892857	0.0123016
HSA-MIR-1271	SLC35A1	0.892857	0.0123016
hsa-miR-193a-3p	SLC17A2	0.892857	0.0123016
hsa-miR-193a-3p	SLC25A43	0.892857	0.0123016
hsa-miR-193a-3p	SLC35B2	0.892857	0.0123016
hsa-miR-193a-3p	SLC3A1	0.892857	0.0123016
hsa-miR-193a-3p	TRPV3	0.892857	0.0123016
hsa-miR-645	KCNJ2	-0.892857	0.0123016
hsa-miR-645	SLC24A6	0.892857	0.0123016
hsa-miR-645	SLC25A15	0.892857	0.0123016
hsa-miR-645	SLC7A5	0.892857	0.0123016
hsa-miR-135a	SLC1A5	0.892857	0.0123016
hsa-miR-135a	SLC22A15	0.892857	0.0123016
hsa-miR-135a	SLC30A5	0.892857	0.0123016
hsa-miR-34c	ATP5G1	-0.892857	0.0123016
hsa-miR-34c	LAPTM5	-0.892857	0.0123016
hsa-miR-34c	SLC26A1	-0.892857	0.0123016
hsa-miR-125b-1#	ABCC2	-0.892857	0.0123016
hsa-miR-125b-1#	ABCC3	-0.892857	0.0123016
hsa-miR-125b-1#	SLC17A1	-0.892857	0.0123016
hsa-miR-125b-1#	SLC20A1	-0.892857	0.0123016
hsa-miR-18a#	SLC16A4	0.892857	0.0123016
hsa-miR-18a#	SLMO2-ATP5E	0.892857	0.0123016
hsa-miR-29b-1#	ATP11C	0.892857	0.0123016
hsa-miR-29b-1#	ATP13A1	0.892857	0.0123016
hsa-miR-29b-1#	PEX11B	0.892857	0.0123016
hsa-miR-29b-1#	PEX2	0.892857	0.0123016
hsa-miR-29b-1#	SLC8A1	-0.892857	0.0123016
hsa-miR-29b-2#	ABCG2	-0.892857	0.0123016
hsa-miR-29b-2#	SLC25A30	-0.892857	0.0123016
hsa-miR-29b-2#	SLC35D1	-0.892857	0.0123016
hsa-miR-29b-2#	SLC9A3R1	-0.892857	0.0123016
HSA-MIR-1248	ATP6V0C	-0.892857	0.0123016
HSA-MIR-1248	SLC38A11	0.892857	0.0123016
hsa-miR-200b#	AQP9	0.892857	0.0123016
hsa-miR-16-1#	SLC19A1	0.892857	0.0123016
hsa-miR-16-1#	SLC35B4	0.892857	0.0123016
hsa-miR-628-3p	ATP1B1	0.892857	0.0123016
hsa-miR-628-3p	ATP5B	0.892857	0.0123016
hsa-miR-628-3p	SLC25A18	0.892857	0.0123016
hsa-miR-628-3p	SLC25A40	-0.892857	0.0123016
hsa-miR-628-3p	SLC39A10	0.892857	0.0123016
hsa-miR-642	ABCA7	-0.892857	0.0123016
hsa-miR-642	SLC35B4	0.892857	0.0123016
hsa-miR-642	SLC38A11	0.892857	0.0123016
hsa-miR-494	ATP5B	0.892857	0.0123016
hsa-miR-494	SLC25A18	0.892857	0.0123016
HSA-MIR-1227	ABCB10	0.892857	0.0123016
HSA-MIR-1227	ANXA9	-0.892857	0.0123016
HSA-MIR-1227	SLC17A1	-0.892857	0.0123016
HSA-MIR-1227	SLC17A3	-0.892857	0.0123016
HSA-MIR-1227	SLC24A1	-0.892857	0.0123016
HSA-MIR-1282	SLC25A26	0.892857	0.0123016
HSA-MIR-1282	SLC35B3	-0.892857	0.0123016
HSA-MIR-1282	SLC39A1	0.892857	0.0123016
HSA-MIR-1282	SLC39A6	0.892857	0.0123016
hsa-miR-92a-1#	CACNA1D	0.892857	0.0123016
hsa-miR-92a-1#	SLC10A7	0.892857	0.0123016
hsa-miR-135b	ATP13A3	0.892857	0.0123016
hsa-miR-135b	SLC25A38	-0.892857	0.0123016
hsa-miR-135b	SLC35B4	0.892857	0.0123016
hsa-miR-15a#	ATP5B	0.892857	0.0123016
hsa-miR-15a#	ATP6V0B	0.892857	0.0123016
hsa-miR-15a#	ATP6V0E1	0.892857	0.0123016
hsa-miR-15a#	SCARB2	-0.892857	0.0123016
hsa-miR-15a#	SCN9A	-0.892857	0.0123016
hsa-miR-15a#	SLC22A23	-0.892857	0.0123016
hsa-miR-15a#	SLC25A15	0.892857	0.0123016
hsa-miR-15a#	SLC25A18	0.892857	0.0123016
hsa-miR-15a#	SLC6A12	-0.892857	0.0123016
hsa-miR-516-3p	CACNB2	-0.892857	0.0123016
hsa-miR-516-3p	SLC16A7	-0.892857	0.0123016
hsa-miR-516-3p	SLC25A27	-0.892857	0.0123016
HSA-MIR-1244	ASNA1	0.892857	0.0123016
HSA-MIR-1244	SLC38A10	0.892857	0.0123016
hsa-miR-425#	CTNS	-0.892857	0.0123016
hsa-miR-425#	SLC25A12	0.892857	0.0123016
hsa-miR-222#	ABCA8	-0.892857	0.0123016
hsa-miR-222#	ATP9A	-0.892857	0.0123016
hsa-miR-222#	SLC3A2	-0.892857	0.0123016
HSA-MIR-1254	ABCF1	-0.892857	0.0123016
HSA-MIR-1254	SLC22A18	-0.892857	0.0123016
HSA-MIR-1254	SLC28A1	-0.892857	0.0123016
HSA-MIR-1254	SLC35A1	0.892857	0.0123016
hsa-miR-520f	KCNRG	-0.892857	0.0123016
hsa-miR-520f	SLC47A1	0.892857	0.0123016
hsa-miR-520f	SLC6A1	0.892857	0.0123016
HSA-MIR-548J	MFSD9	-0.892857	0.0123016
HSA-MIR-1255B	ABCD4	0.892857	0.0123016
HSA-MIR-1255B	SLC17A2	0.892857	0.0123016
HSA-MIR-1255B	SLC25A39	0.892857	0.0123016
hsa-miR-23a#	SLC6A6	0.892857	0.0123016
hsa-miR-32	ABCA2	-0.892857	0.0123016
hsa-miR-32	ATP6V1F	0.892857	0.0123016
hsa-miR-32	SLC26A6	-0.892857	0.0123016
hsa-miR-32	SLC37A3	0.892857	0.0123016
hsa-miR-487b	ANXA11	-0.892857	0.0123016
hsa-miR-487b	CACNA1D	-0.892857	0.0123016
hsa-miR-487b	SLC25A14	-0.892857	0.0123016
hsa-miR-487b	SLC27A3	-0.892857	0.0123016
hsa-miR-342-5p	CACNA1D	0.892857	0.0123016
hsa-miR-342-5p	SLC10A7	0.892857	0.0123016
HSA-MIR-1300	SLC15A3	-0.892857	0.0123016
hsa-miR-199a-3p	ATP6V1C1	0.892857	0.0123016
hsa-miR-199a-3p	SLC38A7	-0.892857	0.0123016
hsa-miR-181c	CACNA2D4	0.892857	0.0123016
hsa-miR-181c	SLC25A3	-0.892857	0.0123016
hsa-miR-181a-2#	ABCA3	-0.892857	0.0123016
hsa-miR-181a-2#	SLC22A9	-0.892857	0.0123016
hsa-miR-616	ABCC5	0.892857	0.0123016
hsa-miR-616	SLC25A17	-0.892857	0.0123016
hsa-miR-616	SLC25A22	-0.892857	0.0123016
hsa-miR-616	SLC30A9	-0.892857	0.0123016
hsa-miR-624	ATP5G3	-0.892857	0.0123016
hsa-miR-624	SLC30A10	0.892857	0.0123016
hsa-miR-542-3p	ABCF1	0.892857	0.0123016
hsa-miR-542-3p	SLC22A18	0.892857	0.0123016
hsa-miR-542-3p	SLC28A1	0.892857	0.0123016
hsa-miR-542-3p	SLC35A1	-0.892857	0.0123016
hsa-miR-542-3p	SLC44A3	-0.892857	0.0123016
hsa-miR-542-3p	SLC45A3	0.892857	0.0123016
hsa-miR-545	ATP5B	0.892857	0.0123016
hsa-miR-545	PEX13	-0.892857	0.0123016
hsa-miR-545	SLC24A6	0.892857	0.0123016
hsa-miR-545	SLC25A18	0.892857	0.0123016
hsa-miR-545	SLC31A2	0.892857	0.0123016
hsa-miR-545	SLC39A5	0.892857	0.0123016
hsa-miR-545	SLC43A1	0.892857	0.0123016
hsa-miR-545	SLC4A2	0.892857	0.0123016
hsa-miR-130b#	ATP13A3	-0.892857	0.0123016
hsa-miR-130b#	SLC26A2	-0.892857	0.0123016
hsa-miR-372	AQP1	0.892857	0.0123016
hsa-miR-372	KCNE1	0.892857	0.0123016
hsa-miR-372	SLC1A5	-0.892857	0.0123016
hsa-miR-372	SLC35E2B	-0.892857	0.0123016
hsa-miR-372	SLC7A7	0.892857	0.0123016
hsa-miR-564	ABCA6	0.892857	0.0123016
hsa-miR-564	AQP9	0.892857	0.0123016
hsa-miR-564	KCNE3	-0.892857	0.0123016
hsa-miR-564	SLCO1B1	0.892857	0.0123016
hsa-miR-125a-5p	ANXA7	0.892857	0.0123016
hsa-miR-138	ABCG2	-0.892857	0.0123016
hsa-miR-141	ABCA7	0.892857	0.0123016
hsa-miR-141	ATP5J2-PTCD1	-0.892857	0.0123016
hsa-miR-141	PEX7	-0.892857	0.0123016
hsa-miR-141	SLC7A11	0.892857	0.0123016
hsa-miR-543	SLC25A30	-0.892857	0.0123016
hsa-miR-543	SLC30A7	0.892857	0.0123016
hsa-miR-598	ATP1A1OS	0.892857	0.0123016
hsa-miR-598	ATP5D	0.892857	0.0123016
hsa-miR-598	SLC47A1	0.892857	0.0123016
hsa-miR-598	SLCO2B1	0.892857	0.0123016
hsa-miR-301b	SLC13A5	-0.892857	0.0123016
hsa-miR-301b	SLC25A29	0.892857	0.0123016
hsa-miR-301b	SLC30A6	-0.892857	0.0123016
HSA-MIR-1208	MFSD10	-0.892857	0.0123016
HSA-MIR-1208	PEX26	-0.892857	0.0123016
HSA-MIR-1208	SLC25A11	-0.892857	0.0123016
HSA-MIR-1208	SLC39A9	-0.892857	0.0123016
HSA-MIR-1208	SLC43A1	-0.892857	0.0123016
hsa-miR-489	SLC13A3	-0.892857	0.0123016
hsa-miR-489	SLC25A4	-0.892857	0.0123016
hsa-miR-489	SLC39A3	-0.892857	0.0123016
hsa-miR-224	SLC19A3	0.892857	0.0123016
hsa-miR-143	SLC25A38	-0.892857	0.0123016
hsa-miR-576-3p	ATP1A1	0.892857	0.0123016
hsa-miR-576-3p	CACNA1H	-0.892857	0.0123016
hsa-miR-576-3p	SLC15A3	0.892857	0.0123016
hsa-miR-576-3p	SLC36A1	0.892857	0.0123016
hsa-miR-576-3p	TAP1	0.892857	0.0123016
hsa-miR-10b	SLC39A1	-0.892857	0.0123016
hsa-miR-629	SLC43A3	0.892857	0.0123016
hsa-miR-625#	ANXA2P1	-0.892857	0.0123016
hsa-miR-625#	KCNK1	0.892857	0.0123016
hsa-miR-625#	SLC15A4	-0.892857	0.0123016
hsa-miR-625#	SLC26A4	-0.892857	0.0123016
hsa-miR-625#	SLC2A12	0.892857	0.0123016
hsa-miR-21#	ATP11C	0.892857	0.0123016
hsa-miR-21#	ATP13A1	0.892857	0.0123016
hsa-miR-21#	PEX11B	0.892857	0.0123016
hsa-miR-21#	PEX2	0.892857	0.0123016
hsa-miR-21#	SLC8A1	-0.892857	0.0123016
hsa-miR-550	SLC30A5	0.892857	0.0123016
hsa-miR-31	SLC2A13	-0.892857	0.0123016
hsa-miR-651	SLC6A9	-0.892857	0.0123016
hsa-miR-548c-5p	SLC7A5	-0.892857	0.0123016
hsa-miR-548c-5p	SLCO1B3	0.892857	0.0123016
hsa-miR-597	KCNRG	-0.892857	0.0123016
hsa-miR-597	SLC25A37	0.892857	0.0123016
hsa-miR-597	SLC38A3	0.892857	0.0123016
hsa-miR-597	SLC3A1	0.892857	0.0123016
hsa-miR-597	SLC6A1	0.892857	0.0123016
hsa-miR-190	SLC10A1	0.892857	0.0123016
hsa-miR-330	ABCC5	0.892857	0.0123016
hsa-miR-330	SLC25A16	-0.892857	0.0123016
hsa-miR-330	SLC30A4	0.892857	0.0123016
hsa-miR-10a	AQP1	-0.892857	0.0123016
hsa-miR-10a	KCNE1	-0.892857	0.0123016
hsa-miR-10a	SLC35E2B	0.892857	0.0123016
hsa-miR-10a	SLC7A7	-0.892857	0.0123016
hsa-miR-24-2#	ATP5L	0.892857	0.0123016
hsa-miR-24-2#	KCND3	-0.892857	0.0123016
hsa-miR-24-2#	SLC47A1	-0.892857	0.0123016
hsa-miR-24-2#	SLC6A13	-0.892857	0.0123016
hsa-miR-628-5p	APEX1	-0.892857	0.0123016
hsa-miR-190b	ABCB4	-0.892857	0.0123016
hsa-miR-125b-2#	SLC11A2	-0.892857	0.0123016
hsa-miR-200c	ATP5EP2	0.892857	0.0123016
hsa-miR-200c	SLC25A13	0.892857	0.0123016
hsa-miR-200c	SLC25A42	0.892857	0.0123016
hsa-miR-361-3p	ABCC6	0.892857	0.0123016
hsa-miR-361-3p	PEX19	0.892857	0.0123016
hsa-miR-361-3p	SLC35A4	0.892857	0.0123016
hsa-miR-361-3p	SLC35D1	0.892857	0.0123016
hsa-miR-361-3p	SLCO4C1	0.892857	0.0123016
hsa-miR-135b#	ABCB10	-0.892857	0.0123016
hsa-miR-135b#	ABCC10	0.892857	0.0123016
hsa-miR-135b#	ANXA9	0.892857	0.0123016
hsa-miR-135b#	SCARB1	0.892857	0.0123016
hsa-miR-135b#	SLC10A5	0.892857	0.0123016
hsa-miR-135b#	SLC35D1	0.892857	0.0123016
hsa-miR-26b#	AQP1	0.892857	0.0123016
hsa-miR-26b#	KCNE1	0.892857	0.0123016
hsa-miR-26b#	SLC35E2B	-0.892857	0.0123016
hsa-miR-26b#	SLC7A7	0.892857	0.0123016
hsa-miR-502	SCN8A	0.892857	0.0123016
hsa-miR-511	PEX16	-0.892857	0.0123016
hsa-miR-26a-1#	ANXA2P1	-0.892857	0.0123016
hsa-miR-26a-1#	SLC9A3R2	0.892857	0.0123016
hsa-miR-211	ABCA5	-0.892857	0.0123016
hsa-miR-211	SLC39A8	-0.892857	0.0123016
hsa-miR-211	SLC7A6	0.892857	0.0123016
hsa-miR-497	ATP7A	-0.892857	0.0123016
hsa-miR-497	ATP9B	-0.892857	0.0123016
hsa-miR-497	SLC35E3	-0.892857	0.0123016
hsa-miR-145	SLC25A38	-0.892857	0.0123016
HSA-MIR-1180	AQP11	-0.892857	0.0123016
HSA-MIR-1180	ATP8B1	-0.892857	0.0123016
HSA-MIR-1180	SLC17A2	-0.892857	0.0123016
HSA-MIR-1180	SLC2A10	0.892857	0.0123016
hsa-miR-659	MFSD3	0.892857	0.0123016
hsa-miR-659	SLC39A10	0.892857	0.0123016
hsa-miR-659	SLC9A3R2	0.892857	0.0123016
HSA-MIR-663B	PEX26	-0.892857	0.0123016
hsa-miR-194#	SLC37A4	0.892857	0.0123016
hsa-miR-194#	SLC43A3	0.892857	0.0123016
hsa-miR-98	ANXA13	-0.892857	0.0123016
hsa-miR-107	ATP6V0E2	0.892857	0.0123016
hsa-miR-107	ATPAF2	0.892857	0.0123016
hsa-miR-107	SLC25A39	0.892857	0.0123016
hsa-miR-107	SLC39A1	0.892857	0.0123016
hsa-miR-107	SLC39A7	0.892857	0.0123016
hsa-miR-107	SLC5A9	0.892857	0.0123016
hsa-miR-146b-3p	ABCA10	0.892857	0.0123016
hsa-miR-146b-3p	SLC35B2	-0.892857	0.0123016
hsa-miR-185	SLC22A5	-0.892857	0.0123016
hsa-miR-185	SLC35D2	-0.892857	0.0123016
hsa-miR-766	PEX3	0.892857	0.0123016
hsa-miR-766	SLC13A5	0.892857	0.0123016
hsa-miR-766	SLC30A6	0.892857	0.0123016
hsa-miR-766	SLC35D1	0.892857	0.0123016
hsa-miR-766	SLC44A3	-0.892857	0.0123016
hsa-miR-766	SLC45A3	0.892857	0.0123016
hsa-miR-766	SLC46A3	0.892857	0.0123016
hsa-miR-9#	ATP5SL	0.892857	0.0123016
hsa-miR-9#	SLC22A18AS	0.892857	0.0123016
hsa-miR-429	KCNS3	-0.892857	0.0123016
hsa-miR-579	MFSD5	0.892857	0.0123016
hsa-miR-579	SLC23A2	-0.892857	0.0123016
hsa-miR-579	SLC30A1	-0.892857	0.0123016
hsa-miR-579	SLC40A1	-0.892857	0.0123016
hsa-miR-579	SLC46A3	-0.892857	0.0123016
hsa-miR-500	ATP13A2	-0.892857	0.0123016
hsa-miR-500	OSTalpha (SLC51a)	0.892857	0.0123016
hsa-miR-500	SCARB1	0.892857	0.0123016
hsa-miR-500	SLC35D1	0.892857	0.0123016
hsa-miR-296	ATP6V1C1	-0.892857	0.0123016
hsa-miR-296	KCNQ1OT1	0.892857	0.0123016
hsa-miR-296	SLC25A17	-0.892857	0.0123016
hsa-miR-296	SLC38A7	0.892857	0.0123016
hsa-miR-216b	SLC25A12	-0.892857	0.0123016
hsa-miR-27a	ABCE1	0.892857	0.0123016
hsa-miR-27a	AQP4	0.892857	0.0123016
hsa-miR-362-3p	ANXA7	-0.892857	0.0123016
hsa-miR-362-3p	SLC10A7	0.892857	0.0123016
hsa-miR-362-3p	SLC7A6	0.892857	0.0123016
hsa-miR-422a	ATP11C	-0.892857	0.0123016
hsa-miR-422a	PEX1	-0.892857	0.0123016
hsa-miR-183#	ATP6AP1	-0.892857	0.0123016
hsa-miR-376c	AQP7	-0.892857	0.0123016
hsa-miR-483-3p	SLC22A1	0.892857	0.0123016
hsa-miR-483-3p	SLC22A9	0.892857	0.0123016
hsa-miR-27a#	ATP6V1D	0.892857	0.0123016
hsa-miR-27a#	SLC13A3	0.892857	0.0123016
hsa-miR-27a#	SLC25A1	-0.892857	0.0123016
hsa-miR-27a#	SLC27A2	0.892857	0.0123016
hsa-miR-27a#	SLC39A3	0.892857	0.0123016
hsa-miR-572	ABCC6	-0.892857	0.0123016
hsa-miR-572	PEX19	-0.892857	0.0123016
hsa-miR-572	SLC35A4	-0.892857	0.0123016
hsa-miR-572	SLC35D1	-0.892857	0.0123016
hsa-miR-572	SLCO4C1	-0.892857	0.0123016
hsa-miR-148b#	ANXA6	0.892857	0.0123016
hsa-miR-148b#	SLC12A6	-0.892857	0.0123016
hsa-miR-148b#	SLC25A33	0.892857	0.0123016
hsa-miR-148b#	SLC25A38	0.892857	0.0123016
hsa-miR-409-3p	ABCA8	-0.892857	0.0123016
hsa-miR-409-3p	SLC3A2	-0.892857	0.0123016
HSA-MIR-1269	ABCA1	0.892857	0.0123016
HSA-MIR-1269	ABCF2	-0.892857	0.0123016
HSA-MIR-1269	ATP5J2	-0.892857	0.0123016
HSA-MIR-1269	ATP6V1A	-0.892857	0.0123016
HSA-MIR-1269	PEX6	-0.892857	0.0123016
HSA-MIR-1269	SLC35C2	-0.892857	0.0123016
hsa-miR-601	ATP13A1	0.892857	0.0123016
hsa-miR-592	SLC37A4	0.892857	0.0123016
hsa-miR-502-3p	SLC20A2	0.892857	0.0123016
hsa-miR-184	ATP5D	0.892857	0.0123016
hsa-miR-662	MFSD2A	-0.892857	0.0123016
hsa-miR-411	CACNA1D	-0.892857	0.0123016
hsa-miR-411	SLC1A1	0.892857	0.0123016
hsa-miR-769-5p	ATP6V1C1	0.892857	0.0123016
hsa-miR-769-5p	KCNQ1OT1	-0.892857	0.0123016
hsa-miR-769-5p	SLC25A17	0.892857	0.0123016
hsa-miR-769-5p	SLC38A7	-0.892857	0.0123016
hsa-miR-616	SLC1A3	0.892857	0.0123016
hsa-miR-622	ABCC11	-0.892857	0.0123016
hsa-miR-212	ABCC2	-0.892857	0.0123016
hsa-miR-212	ATP6V1A	0.892857	0.0123016
hsa-miR-212	SLC20A1	-0.892857	0.0123016
hsa-miR-212	SLC38A11	0.892857	0.0123016
hsa-miR-939	ABCA1	0.892857	0.0123016
hsa-miR-19b-1#	SLC25A45	-0.892857	0.0123016
hsa-miR-19b-1#	SLC36A4	-0.892857	0.0123016
HSA-MIR-151-5P	ATP6V1D	0.892857	0.0123016
HSA-MIR-151-5P	SLC13A3	0.892857	0.0123016
HSA-MIR-151-5P	SLC25A1	-0.892857	0.0123016
HSA-MIR-151-5P	SLC27A2	0.892857	0.0123016
HSA-MIR-151-5P	SLC39A3	0.892857	0.0123016
hsa-miR-155	SLC37A2	0.892857	0.0123016
hsa-miR-219	ABCB7	-0.892857	0.0123016
hsa-miR-219	ATP1B3	-0.892857	0.0123016
hsa-miR-219	ATP5F1	-0.892857	0.0123016
hsa-miR-219	KCNJ8	-0.892857	0.0123016
hsa-miR-219	PEX10	-0.892857	0.0123016
hsa-miR-219	SLC7A2	0.892857	0.0123016
hsa-miR-219	SLC9A1	0.892857	0.0123016
hsa-miR-410	MFSD6	-0.892857	0.0123016
hsa-miR-410	SLC37A3	0.892857	0.0123016
HSA-MIR-1291	SLC38A10	0.892857	0.0123016
hsa-miR-33a#	KCNE1	0.892857	0.0123016
hsa-miR-33a#	SLC33A1	0.892857	0.0123016
hsa-miR-33a#	SLC35E2B	-0.892857	0.0123016
hsa-miR-33a#	SLC7A7	0.892857	0.0123016
hsa-miR-127	ABCC3	-0.892857	0.0123016
hsa-miR-127	SLC16A12	-0.892857	0.0123016
hsa-miR-127	SLC17A9	-0.892857	0.0123016
hsa-miR-127	SLC25A10	-0.892857	0.0123016
hsa-miR-127	SLC25A44	-0.892857	0.0123016
hsa-miR-127	SLC35A3	0.892857	0.0123016
hsa-miR-376a	ATP6V1C1	0.892857	0.0123016
hsa-miR-376a	SLC38A7	-0.892857	0.0123016
HSA-MIR-1290	ABCE1	-0.892857	0.0123016
HSA-MIR-1290	AQP1	0.892857	0.0123016
HSA-MIR-1290	SLC1A5	-0.892857	0.0123016
HSA-MIR-1290	SLC29A1	0.892857	0.0123016
HSA-MIR-590-3P	ABCF3	0.892857	0.0123016
hsa-miR-151-3p	PEX11B	0.892857	0.0123016
hsa-miR-151-3p	SLC23A3	-0.892857	0.0123016
hsa-miR-551b	ATP10D	0.892857	0.0123016
hsa-miR-378	SLC38A2	0.892857	0.0123016
hsa-let-7f	SLC35C1	0.892857	0.0123016
hsa-let-7f	SLC40A1	-0.892857	0.0123016
hsa-miR-455-3p	SLC25A14	0.892857	0.0123016
hsa-miR-455-3p	SLC25A37	0.892857	0.0123016
hsa-miR-455-3p	SLC44A1	-0.892857	0.0123016
hsa-miR-29a#	CACNA2D4	-0.892857	0.0123016
hsa-miR-29a#	SLC2A13	-0.892857	0.0123016
hsa-miR-29a#	SLC2A8	0.892857	0.0123016
hsa-miR-30d#	ABCF3	-0.892857	0.0123016
hsa-miR-128a	ABCA5	-0.892857	0.0123016
hsa-miR-128a	ABCD3	-0.892857	0.0123016
hsa-miR-128a	SLC13A5	-0.892857	0.0123016
hsa-miR-128a	SLC25A29	0.892857	0.0123016
hsa-miR-128a	SLC39A8	-0.892857	0.0123016
hsa-miR-18a	PEX10	-0.892857	0.0123016
hsa-miR-425-5p	ANXA1	-0.892857	0.0123016
hsa-miR-425-5p	ATP6V0E2	-0.892857	0.0123016
hsa-miR-425-5p	PEX5	-0.892857	0.0123016
hsa-miR-425-5p	SLC25A39	-0.892857	0.0123016
hsa-miR-425-5p	SLC25A43	-0.892857	0.0123016
hsa-miR-425-5p	SLC5A9	-0.892857	0.0123016
hsa-miR-638	SLC5A3	-0.892857	0.0123016
hsa-miR-423-5p	SLC26A6	-0.892857	0.0123016
hsa-miR-423-5p	SLC35E1	0.892857	0.0123016
hsa-miR-590-5p	MFSD11	-0.892857	0.0123016
hsa-miR-590-5p	SLC2A13	0.892857	0.0123016
hsa-miR-590-5p	SLCO3A1	0.892857	0.0123016
hsa-miR-505#	ATP6V1E2	-0.892857	0.0123016
hsa-miR-744#	ABCG2	0.892857	0.0123016
hsa-miR-744#	SLC10A5	0.892857	0.0123016
hsa-miR-744#	SLC30A7	-0.892857	0.0123016
hsa-miR-744#	SLC47A1	0.892857	0.0123016
hsa-miR-744#	SLC9A3R1	0.892857	0.0123016
hsa-miR-93#	SLC25A40	-0.892857	0.0123016
hsa-miR-20b	ABCA11P	0.892857	0.0123016
hsa-miR-20b	SLC48A1	0.892857	0.0123016
HSA-MIR-1247	SLC25A22	-0.892857	0.0123016
HSA-MIR-1247	SLC30A9	-0.892857	0.0123016
hsa-miR-20a#	ABCD3	-0.892857	0.0123016
hsa-miR-20a#	MFSD5	0.892857	0.0123016
hsa-miR-20a#	SLC46A3	-0.892857	0.0123016
hsa-miR-193b#	ATP2B4	0.892857	0.0123016
hsa-miR-193b#	ATPAF2	0.892857	0.0123016
hsa-miR-650	ATP7B	0.892857	0.0123016
hsa-miR-650	SLMO2-ATP5E	-0.892857	0.0123016
hsa-miR-652	ATP6V0A1	0.892857	0.0123016
hsa-miR-652	ATP6V1H	-0.892857	0.0123016
hsa-miR-652	SLC25A34	-0.892857	0.0123016
hsa-miR-652	SLC4A1AP	0.892857	0.0123016
hsa-miR-99a#	SLC24A1	0.892857	0.0123016
hsa-miR-660	SLC12A8	0.892857	0.0123016
hsa-miR-660	SLC37A4	0.892857	0.0123016
hsa-miR-660	SLC38A10	0.892857	0.0123016
hsa-miR-149	AQP1	-0.892857	0.0123016
hsa-miR-149	KCNS3	-0.892857	0.0123016
hsa-miR-149	SLC38A10	-0.892857	0.0123016
hsa-miR-942	SLC25A40	0.892857	0.0123016
hsa-miR-122#	MFSD10	-0.892857	0.0123016
hsa-miR-361	ABCD4	-0.892857	0.0123016
hsa-miR-148b	PEX12	0.892857	0.0123016
hsa-miR-95	SLC16A2	-0.892857	0.0123016
hsa-miR-95	SLC16A4	0.892857	0.0123016
hsa-miR-95	SLC37A4	-0.892857	0.0123016
hsa-miR-95	SLC43A3	-0.892857	0.0123016
hsa-miR-200b	ABCB7	0.892857	0.0123016
hsa-miR-200b	ATP5F1	0.892857	0.0123016
hsa-miR-200b	SLC16A4	0.892857	0.0123016
hsa-miR-200b	SLC25A16	0.892857	0.0123016
hsa-miR-200b	SLC29A2	-0.892857	0.0123016
hsa-miR-340#	SLC30A4	0.892857	0.0123016
hsa-miR-22#	ABCC4	0.892857	0.0123016
hsa-miR-22#	APEX2	-0.892857	0.0123016
hsa-miR-22#	ATP2C1	0.892857	0.0123016
hsa-miR-22#	SLC6A13	-0.892857	0.0123016
hsa-let-7d	ABCD4	-0.892857	0.0123016
hsa-let-7d	ATP6V0E2	-0.892857	0.0123016
hsa-miR-218	SLC20A2	0.892857	0.0123016
hsa-miR-661	ATP8A1	-0.892857	0.0123016
hsa-miR-661	SLC16A14	0.892857	0.0123016
hsa-miR-661	SLC19A3	0.892857	0.0123016
hsa-miR-661	SLC25A12	0.892857	0.0123016
hsa-miR-335	ATP6V1C1	-0.892857	0.0123016
hsa-miR-335	SLC25A45	0.892857	0.0123016
hsa-miR-335	SLC38A7	0.892857	0.0123016
HSA-MIR-664	MFSD9	-0.892857	0.0123016
hsa-miR-99b	ABCB11	-0.892857	0.0123016
hsa-miR-99b	OSTalpha (SLC51a)	-0.892857	0.0123016
hsa-miR-99b	SLC38A10	-0.892857	0.0123016
hsa-miR-99b	SLCO4C1	-0.892857	0.0123016
hsa-miR-34a#	SCN8A	0.892857	0.0123016
hsa-miR-140-3p	PEX5	0.892857	0.0123016
hsa-miR-140-3p	SLC25A42	0.892857	0.0123016
hsa-miR-140-3p	TRPV3	0.892857	0.0123016
hsa-miR-324-5p	ATP5L2	-0.892857	0.0123016
hsa-miR-324-5p	ATP5S	0.892857	0.0123016
hsa-miR-324-5p	CUTC	-0.892857	0.0123016
hsa-miR-324-5p	SLC29A4	0.892857	0.0123016
hsa-miR-15a	SLC6A13	0.892857	0.0123016
hsa-miR-15a	SLC7A9	-0.892857	0.0123016
hsa-miR-152	SLC25A33	0.892857	0.0123016
hsa-miR-192#	SLC9A7	0.892857	0.0123016
hsa-miR-15b	ASNA1	-0.892857	0.0123016
hsa-miR-15b	SLC38A10	-0.892857	0.0123016
hsa-miR-744	ATP11C	0.892857	0.0123016
hsa-miR-744	SLC10A3	-0.892857	0.0123016
hsa-miR-744	SLC25A22	0.892857	0.0123016
hsa-miR-744	SLC29A2	-0.892857	0.0123016
hsa-miR-744	SLC30A9	0.892857	0.0123016
hsa-miR-181a	ABCA10	0.892857	0.0123016
hsa-miR-181a	PEX10	-0.892857	0.0123016
hsa-miR-181a	PEX6	-0.892857	0.0123016
hsa-miR-181a	SLC22A5	-0.892857	0.0123016
hsa-miR-181a	SLC35C2	-0.892857	0.0123016
hsa-miR-181a	SLC39A9	-0.892857	0.0123016
hsa-miR-16	ANXA2P2	-0.892857	0.0123016
hsa-miR-16	SLC1A3	-0.892857	0.0123016
hsa-miR-339-5p	SLC30A4	0.892857	0.0123016
hsa-miR-339-5p	SLC38A6	-0.892857	0.0123016
hsa-miR-339-5p	SLC7A2	0.892857	0.0123016
hsa-miR-339-5p	TAPBP	0.892857	0.0123016
hsa-miR-101	SLC25A17	-0.892857	0.0123016
hsa-miR-101	SLC37A4	0.892857	0.0123016
hsa-miR-324-3p	MFSD11	0.892857	0.0123016
hsa-miR-324-3p	SLC26A11	-0.892857	0.0123016
hsa-miR-324-3p	SLCO3A1	-0.892857	0.0123016
hsa-miR-22	PEX1	-0.892857	0.0123016
hsa-miR-132	ABCB10	0.892857	0.0123016
hsa-miR-132	ANXA9	-0.892857	0.0123016
hsa-miR-132	MFSD6	0.892857	0.0123016
hsa-miR-222	ANXA2P1	-0.892857	0.0123016
hsa-miR-222	AQP7P3	0.892857	0.0123016
hsa-miR-222	ATP1B1	0.892857	0.0123016
hsa-miR-455	SLC12A8	0.892857	0.0123016
hsa-miR-455	SLC37A4	0.892857	0.0123016
hsa-miR-455	SLC43A3	0.892857	0.0123016
hsa-miR-23b	SLC38A2	0.892857	0.0123016
hsa-miR-532	SLC16A4	-0.892857	0.0123016
hsa-miR-532	SLMO2-ATP5E	-0.892857	0.0123016
hsa-miR-328	PEX1	-0.892857	0.0123016
hsa-miR-204	ATPBD4	-0.892857	0.0123016
hsa-miR-204	SLC36A4	0.892857	0.0123016
hsa-miR-223	ATP5D	0.892857	0.0123016
hsa-miR-29b	APEX1	0.892857	0.0123016
HSA-MIR-1201	ABCG2	0.892857	0.0123016
HSA-MIR-1201	SLC25A30	0.892857	0.0123016
HSA-MIR-1201	SLC35D1	0.892857	0.0123016
HSA-MIR-1201	SLC9A3R1	0.892857	0.0123016
HSA-MIR-320B	ATP5G1	-0.892857	0.0123016
HSA-MIR-320B	LAPTM5	-0.892857	0.0123016
HSA-MIR-320B	SLC25A19	-0.892857	0.0123016
HSA-MIR-320B	SLC43A2	0.892857	0.0123016
hsa-miR-139-5p	ATP1A1OS	-0.892857	0.0123016
hsa-miR-139-5p	SLC1A5	0.892857	0.0123016
hsa-miR-139-5p	SLC22A18AS	-0.892857	0.0123016
hsa-miR-139-5p	SLC43A3	-0.892857	0.0123016
hsa-miR-130b	SLC37A2	0.892857	0.0123016
hsa-miR-130b	TAP2	0.892857	0.0123016
hsa-miR-886-3p	OSTBETA (SLC51b)	0.892857	0.0123016
hsa-miR-886-3p	OSTalpha (SLC51a)	0.892857	0.0123016
hsa-miR-886-3p	SLC16A10	0.892857	0.0123016
hsa-miR-203	ABCA6	-0.892857	0.0123016
hsa-miR-203	KCNE3	0.892857	0.0123016
hsa-miR-103	SLC13A5	-0.892857	0.0123016
hsa-miR-19a	CACNA2D4	0.892857	0.0123016
hsa-miR-19a	SLC26A11	0.892857	0.0123016
hsa-miR-126#	SLC25A33	-0.892857	0.0123016
hsa-miR-886-5p	ATP2B4	-0.892857	0.0123016
hsa-miR-886-5p	SLC16A12	-0.892857	0.0123016
hsa-miR-886-5p	SLC16A13	-0.892857	0.0123016
hsa-miR-886-5p	SLC17A9	-0.892857	0.0123016
hsa-miR-886-5p	SLC25A10	-0.892857	0.0123016
hsa-miR-886-5p	SLC25A28	-0.892857	0.0123016
hsa-miR-886-5p	SLC35A3	0.892857	0.0123016
hsa-miR-886-5p	SLC46A1	-0.892857	0.0123016
HSA-MIR-1260	PEX11B	0.892857	0.0123016
HSA-MIR-1260	SLC23A1	0.892857	0.0123016
HSA-MIR-1260	SLC23A3	-0.892857	0.0123016
HSA-MIR-1260	SLC35E3	0.892857	0.0123016
hsa-miR-146b	ATP6V1C1	0.892857	0.0123016
hsa-miR-146b	KCNQ1OT1	-0.892857	0.0123016
hsa-miR-146b	SLC25A17	0.892857	0.0123016
hsa-miR-146b	SLC38A7	-0.892857	0.0123016
hsa-miR-195	SLC25A17	-0.892857	0.0123016
hsa-miR-195	SLC37A4	0.892857	0.0123016
hsa-miR-27b	ABCA9	0.892857	0.0123016
hsa-miR-27b	ATP1A1	0.892857	0.0123016
hsa-miR-27b	SLC36A1	0.892857	0.0123016
hsa-miR-210	KCNS3	0.892857	0.0123016
hsa-miR-146a	SLC1A4	-0.892857	0.0123016
hsa-miR-365	PEX1	-0.892857	0.0123016
hsa-miR-365	SLC25A22	-0.892857	0.0123016
hsa-miR-365	SLC25A33	0.892857	0.0123016
hsa-miR-365	SLC30A9	-0.892857	0.0123016
hsa-miR-483-5p	SLC23A2	-0.892857	0.0123016
HSA-MIR-1275	SLC5A3	-0.892857	0.0123016
hsa-miR-30e-3p	ABCG2	0.892857	0.0123016
hsa-miR-30e-3p	ANXA2P2	-0.892857	0.0123016
hsa-miR-30e-3p	CACNA2D4	0.892857	0.0123016
hsa-miR-215	ANXA2P1	-0.892857	0.0123016
hsa-miR-375	ANXA7	-0.892857	0.0123016
hsa-miR-375	ATP11C	-0.892857	0.0123016
hsa-miR-375	PEX3	-0.892857	0.0123016
hsa-miR-375	SLC10A3	0.892857	0.0123016
hsa-miR-375	SLC25A22	-0.892857	0.0123016
hsa-miR-375	SLC29A2	0.892857	0.0123016
hsa-miR-375	SLC30A9	-0.892857	0.0123016
hsa-let-7g	KCNE1	0.892857	0.0123016
hsa-let-7g	SLC35E2B	-0.892857	0.0123016
hsa-let-7g	SLC7A7	0.892857	0.0123016
hsa-let-7a	SLC25A11	0.892857	0.0123016
hsa-let-7a	SLC30A1	-0.892857	0.0123016
hsa-let-7a	SLC5A9	0.892857	0.0123016
hsa-miR-19b	ABCC6	-0.892857	0.0123016
hsa-miR-19b	LAPTM4B	0.892857	0.0123016
hsa-miR-19b	PEX5	-0.892857	0.0123016
hsa-miR-19b	SLC25A20	-0.892857	0.0123016
hsa-miR-19b	SLC28A1	-0.892857	0.0123016
hsa-miR-19b	SLC35A1	0.892857	0.0123016
hsa-miR-21	KCNMB3	0.892857	0.0123016
hsa-miR-21	SLC25A3	-0.892857	0.0123016
hsa-miR-21	SLCO4C1	0.892857	0.0123016
hsa-miR-100	KCNK1	-0.892857	0.0123016
hsa-miR-30d	ATP6V0E2	-0.892857	0.0123016
hsa-miR-30d	SLC19A3	-0.892857	0.0123016
hsa-let-7c	ABCC11	-0.892857	0.0123016
hsa-let-7c	SLC12A4	-0.892857	0.0123016
hsa-let-7c	SLC15A4	0.892857	0.0123016
hsa-miR-28-3p	ABCA8	0.892857	0.0123016
hsa-miR-28-3p	ABCB4	0.892857	0.0123016
hsa-miR-28-3p	ATP2B2	0.892857	0.0123016
hsa-miR-28-3p	SLC27A1	0.892857	0.0123016
hsa-miR-28-3p	SLC3A2	0.892857	0.0123016
hsa-miR-26b	ABCA5	-0.892857	0.0123016
hsa-miR-26b	SLC39A8	-0.892857	0.0123016
hsa-miR-331	SLC1A1	-0.892857	0.0123016
hsa-miR-331	SLC35A2	-0.892857	0.0123016
hsa-miR-331	SLC35D2	-0.892857	0.0123016
hsa-miR-99a	SLC16A1	0.892857	0.0123016
hsa-miR-99a	SLC25A19	-0.892857	0.0123016
hsa-miR-99a	SLC41A2	0.892857	0.0123016
hsa-miR-574-3p	ABCC5	0.892857	0.0123016
hsa-miR-574-3p	ATP2C1	-0.892857	0.0123016
hsa-miR-574-3p	SLC5A12	0.892857	0.0123016
HSA-MIR-1274A	SLC2A13	0.892857	0.0123016
HSA-MIR-1274A	SLC7A6	-0.892857	0.0123016
hsa-miR-320	ABCC5	-0.892857	0.0123016
hsa-miR-320	ATP2C1	0.892857	0.0123016
hsa-miR-126	ABCC3	-0.892857	0.0123016
hsa-miR-126	ATP6AP1	-0.892857	0.0123016
hsa-miR-126	CACNA1H	0.892857	0.0123016
hsa-miR-126	SLC17A1	-0.892857	0.0123016
hsa-miR-29a	ABCD1	-0.892857	0.0123016
hsa-miR-29a	MFSD3	-0.892857	0.0123016
hsa-miR-29a	SLC43A1	-0.892857	0.0123016
hsa-miR-29a	SLC4A2	-0.892857	0.0123016
hsa-miR-29a	TAPBPL	-0.892857	0.0123016
hsa-miR-193b	SLC2A8	0.892857	0.0123016
hsa-miR-20a	ABCG5	0.892857	0.0123016
hsa-miR-17	SLC9A3R2	-0.892857	0.0123016
hsa-miR-30a-3p	AQP7P3	0.854687	0.0142739
hsa-miR-30a-3p	ATP6V1B2	0.854687	0.0142739
hsa-miR-30a-3p	MFSD1	0.854687	0.0142739
hsa-miR-30a-3p	SLC38A4	0.854687	0.0142739
hsa-miR-340	ABCF2	0.852437	0.0148141
hsa-miR-340	ATP6V1A	0.852437	0.0148141
hsa-miR-340	SLC12A4	-0.852437	0.0148141
hsa-miR-340	SLC25A29	0.852437	0.0148141
hsa-miR-340	SLC2A2	0.852437	0.0148141
hsa-miR-340	SLC9A7	0.852437	0.0148141
hsa-miR-34a	ATP11B	0.852437	0.0148141
hsa-miR-34a	ATP5G3	-0.852437	0.0148141
hsa-miR-34a	ATP6V0B	-0.852437	0.0148141
hsa-miR-34a	ATP6V0E1	-0.852437	0.0148141
hsa-miR-34a	SCN9A	0.852437	0.0148141
hsa-miR-34a	SLC25A15	-0.852437	0.0148141
hsa-miR-34a	SLC2A4RG	0.852437	0.0148141
hsa-miR-34a	SLC30A10	0.852437	0.0148141
hsa-miR-34a	SLC38A1	0.852437	0.0148141
hsa-miR-34a	SLC38A6	-0.852437	0.0148141
hsa-miR-34a	SLC5A3	0.852437	0.0148141
hsa-miR-34a	SLC6A12	0.852437	0.0148141
hsa-miR-34a	TAPBP	0.852437	0.0148141
hsa-miR-484	ABCA5	0.852437	0.0148141
hsa-miR-484	KCNE3	-0.852437	0.0148141
hsa-miR-484	PEX1	0.852437	0.0148141
hsa-miR-484	SLC25A22	0.852437	0.0148141
hsa-miR-484	SLC30A9	0.852437	0.0148141
hsa-miR-484	SLC37A2	-0.852437	0.0148141
hsa-miR-484	SLC39A8	0.852437	0.0148141
hsa-miR-122	ABCC2	0.852437	0.0148141
hsa-miR-122	SLC16A2	0.852437	0.0148141
hsa-miR-122	SLC20A1	0.852437	0.0148141
hsa-miR-545#	ABCA5	0.846881	0.0161971
hsa-miR-545#	ANXA10	0.846881	0.0161971
hsa-miR-545#	SLC2A13	0.846881	0.0161971
hsa-miR-545#	SLC31A1	0.846881	0.0161971
hsa-miR-545#	SLC39A8	0.846881	0.0161971
hsa-miR-197	ABCA3	0.846881	0.0161971
hsa-miR-197	ATP6AP1	0.846881	0.0161971
hsa-miR-197	SLC12A8	0.846881	0.0161971
hsa-miR-197	SLC15A3	0.846881	0.0161971
hsa-miR-197	SLC26A1	0.846881	0.0161971
hsa-miR-197	TRPV1	0.846881	0.0161971
hsa-miR-197	TRPV3	0.846881	0.0161971
hsa-miR-532-3p	SLC26A1	-0.846881	0.0161971
hsa-miR-532-3p	SLC38A3	-0.846881	0.0161971
hsa-miR-345	ATP6V0E2	-0.846881	0.0161971
hsa-miR-345	CUTC	-0.846881	0.0161971
hsa-miR-345	PEX5	-0.846881	0.0161971
hsa-miR-193a-5p	ATP10D	0.846881	0.0161971
hsa-miR-193a-5p	SLC12A7	0.846881	0.0161971
hsa-miR-193a-5p	SLC17A4	-0.846881	0.0161971
hsa-miR-26a	MFSD2A	0.846881	0.0161971
hsa-miR-26a	SLC22A18AS	0.846881	0.0161971
hsa-miR-26a	SLC30A1	-0.846881	0.0161971
hsa-miR-26a	SLC39A5	0.846881	0.0161971
hsa-miR-28	AQP7P3	-0.846881	0.0161971
hsa-miR-28	SLC25A42	-0.846881	0.0161971
hsa-miR-148a	ABCC4	-0.846881	0.0161971
hsa-miR-148a	APEX2	0.846881	0.0161971
hsa-miR-148a	KCNK5	0.846881	0.0161971
hsa-miR-148a	SLC25A45	0.846881	0.0161971
hsa-miR-29c	SLC1A1	0.846881	0.0161971
hsa-miR-92a	PEX26	-0.846881	0.0161971
hsa-miR-92a	SLC19A1	-0.846881	0.0161971
hsa-miR-191	ATP5I	0.846881	0.0161971
hsa-miR-191	SLC35E1	-0.846881	0.0161971
hsa-miR-191	SLC38A2	-0.846881	0.0161971
hsa-miR-191	SLMO2-ATP5E	0.846881	0.0161971
hsa-miR-30a-5p	SLC37A3	0.846881	0.0161971
hsa-miR-194	ABCC5	0.846881	0.0161971
hsa-miR-194	ATP9A	0.846881	0.0161971
hsa-miR-194	KCNQ1OT1	0.846881	0.0161971
hsa-miR-194	SLC27A2	-0.846881	0.0161971
hsa-miR-106a	ABCC9	0.846881	0.0161971
hsa-miR-106a	ATP2B2	0.846881	0.0161971
hsa-miR-106a	ATP6V1E1	-0.846881	0.0161971
hsa-miR-106a	SLC22A25	0.846881	0.0161971
hsa-miR-106a	SLC38A6	-0.846881	0.0161971
hsa-miR-106a	SLC7A11	0.846881	0.0161971
hsa-miR-106a	SLC7A5P2	0.846881	0.0161971
hsa-miR-30c	AQP11	0.846881	0.0161971
hsa-miR-30c	ATP8B1	0.846881	0.0161971
hsa-miR-30c	SLC22A5	0.846881	0.0161971
hsa-miR-30c	SLC23A1	0.846881	0.0161971
hsa-miR-30b	SLC22A18AS	-0.846881	0.0161971
hsa-miR-30b	SLC25A44	-0.846881	0.0161971
hsa-miR-30b	TRPV3	-0.846881	0.0161971
hsa-miR-192	ATP6V1F	0.846881	0.0161971
hsa-miR-30a-3p	ABCG2	0.836502	0.0189713
hsa-miR-30a-3p	MFSD8	0.836502	0.0189713
hsa-miR-30a-3p	SLC19A2	0.836502	0.0189713
hsa-miR-30a-3p	SLC25A47	0.836502	0.0189713
hsa-miR-545#	ABCB1	0.828862	0.0211735
hsa-miR-545#	ATP11C	0.828862	0.0211735
hsa-miR-545#	SLC10A3	-0.828862	0.0211735
hsa-miR-545#	SLC37A2	-0.828862	0.0211735
hsa-miR-197	AQP7	0.828862	0.0211735
hsa-miR-197	SLC25A10	0.828862	0.0211735
hsa-miR-197	SLC25A28	0.828862	0.0211735
hsa-miR-197	SLC25A39	0.828862	0.0211735
hsa-miR-532-3p	OSTalpha (SLC51a)	-0.828862	0.0211735
hsa-miR-532-3p	SLC1A5	0.828862	0.0211735
hsa-miR-345	ABCG8	-0.828862	0.0211735
hsa-miR-345	SLC26A4	0.828862	0.0211735
hsa-miR-345	SLC2A12	-0.828862	0.0211735
hsa-miR-345	SLC4A7	0.828862	0.0211735
hsa-miR-193a-5p	ABCC3	0.828862	0.0211735
hsa-miR-193a-5p	PEX12	0.828862	0.0211735
hsa-miR-193a-5p	SLC25A32	0.828862	0.0211735
hsa-miR-26a	SLC26A1	0.828862	0.0211735
hsa-miR-28	ABCF3	-0.828862	0.0211735
hsa-miR-28	ABCG8	-0.828862	0.0211735
hsa-miR-28	SLC26A4	0.828862	0.0211735
hsa-miR-28	SLC2A12	-0.828862	0.0211735
hsa-miR-28	SLC4A7	0.828862	0.0211735
hsa-miR-148a	SLC37A4	0.828862	0.0211735
hsa-miR-29c	ATP6V1D	0.828862	0.0211735
hsa-miR-29c	KCNMA1	-0.828862	0.0211735
hsa-miR-29c	SLC33A1	0.828862	0.0211735
hsa-miR-29c	SLC41A3	-0.828862	0.0211735
hsa-miR-92a	ABCC4	-0.828862	0.0211735
hsa-miR-92a	APEX2	0.828862	0.0211735
hsa-miR-92a	SLC25A16	-0.828862	0.0211735
hsa-miR-92a	SLC6A16	0.828862	0.0211735
hsa-miR-30a-5p	AQP1	0.828862	0.0211735
hsa-miR-30a-5p	SLC39A14	0.828862	0.0211735
hsa-miR-194	ATP2C1	-0.828862	0.0211735
hsa-miR-194	PEX2	-0.828862	0.0211735
hsa-miR-106a	ABCA3	0.828862	0.0211735
hsa-miR-106a	SLC25A3	-0.828862	0.0211735
hsa-miR-30c	ABCA5	0.828862	0.0211735
hsa-miR-30c	SLC39A8	0.828862	0.0211735
hsa-miR-30c	SLC7A6	-0.828862	0.0211735
hsa-miR-589	SCARB1	-0.857143	0.0238095
hsa-miR-589	SLC5A9	0.857143	0.0238095
hsa-miR-570	SLC17A2	0.857143	0.0238095
hsa-miR-570	SLC25A43	0.857143	0.0238095
hsa-miR-570	SLC35B2	0.857143	0.0238095
hsa-miR-548b-5p	ABCC6P1	-0.857143	0.0238095
hsa-miR-548b-5p	SLC10A3	0.857143	0.0238095
hsa-miR-548b-5p	SLC1A3	0.857143	0.0238095
hsa-miR-548b-5p	SLC23A2	-0.857143	0.0238095
hsa-miR-548b-5p	SLC46A3	-0.857143	0.0238095
hsa-miR-381	SLC13A5	-0.857143	0.0238095
hsa-miR-381	SLC35E3	-0.857143	0.0238095
hsa-miR-374b#	ATP5C1	0.857143	0.0238095
hsa-miR-374b#	ATP6V1G1	0.857143	0.0238095
hsa-miR-374b#	ATP7B	-0.857143	0.0238095
hsa-miR-374b#	ATPAF1	-0.857143	0.0238095
hsa-miR-374b#	SLC16A4	0.857143	0.0238095
hsa-miR-374b#	SLC25A45	-0.857143	0.0238095
hsa-miR-374b#	SLC7A9	0.857143	0.0238095
hsa-miR-34b	ANXA2	-0.857143	0.0238095
hsa-miR-34b	PEX7	-0.857143	0.0238095
hsa-miR-34b	SLC17A5	-0.857143	0.0238095
hsa-miR-34b	SLC39A13	-0.857143	0.0238095
hsa-miR-34b	SLC5A12	0.857143	0.0238095
hsa-miR-34b	SLC7A11	0.857143	0.0238095
hsa-miR-34b	ASNA1	0.857143	0.0238095
hsa-miR-34b	SLC2A13	-0.857143	0.0238095
hsa-miR-33a	ANXA2	0.857143	0.0238095
hsa-miR-33a	KCNN2	-0.857143	0.0238095
hsa-miR-33a	PEX26	0.857143	0.0238095
hsa-miR-33a	PEX7	0.857143	0.0238095
hsa-miR-33a	SLC25A3	0.857143	0.0238095
hsa-miR-33a	SLC39A13	0.857143	0.0238095
hsa-miR-33a	SLC5A12	-0.857143	0.0238095
hsa-miR-223#	ATP1B1	0.857143	0.0238095
hsa-miR-223#	KCNT2	-0.857143	0.0238095
hsa-miR-223#	SCARB2	-0.857143	0.0238095
hsa-miR-223#	SLC16A3	0.857143	0.0238095
hsa-miR-223#	SLC22A23	-0.857143	0.0238095
hsa-miR-217	ATP11A	-0.857143	0.0238095
hsa-miR-216a	ATP5C1	0.857143	0.0238095
hsa-miR-216a	ATP8A1	-0.857143	0.0238095
hsa-miR-216a	ATP8B4	-0.857143	0.0238095
hsa-miR-216a	SLC16A14	0.857143	0.0238095
hsa-miR-216a	SLC2A3	0.857143	0.0238095
hsa-miR-216a	SLC35A5	-0.857143	0.0238095
hsa-miR-216a	SLC35E1	-0.857143	0.0238095
hsa-miR-216a	SLC7A9	0.857143	0.0238095
hsa-miR-202	ABCB4	-0.857143	0.0238095
hsa-miR-202	ABCC9	-0.857143	0.0238095
hsa-miR-202	SLC25A24	0.857143	0.0238095
hsa-miR-200a#	SLC39A14	-0.857143	0.0238095
HSA-MIR-191#	ATP11A	-0.857143	0.0238095
HSA-MIR-1184	SLC16A2	-0.857143	0.0238095
hsa-miR-100#	ABCB10	0.857143	0.0238095
hsa-miR-100#	ABCC10	-0.857143	0.0238095
hsa-miR-100#	ANXA9	-0.857143	0.0238095
hsa-miR-100#	ATP2A2	-0.857143	0.0238095
hsa-miR-100#	SCARB1	-0.857143	0.0238095
hsa-miR-100#	SLC22A1	-0.857143	0.0238095
hsa-miR-100#	SLC23A2	-0.857143	0.0238095
hsa-miR-100#	SLC30A5	0.857143	0.0238095
hsa-miR-100#	SLC48A1	-0.857143	0.0238095
hsa-miR-100#	SLCO2B1	-0.857143	0.0238095
hsa-miR-100#	TAPBPL	-0.857143	0.0238095
HSA-MIR-338-5P	SLC25A38	0.857143	0.0238095
HSA-MIR-338-5P	SLC26A6	-0.857143	0.0238095
HSA-MIR-338-5P	SLC2A9	-0.857143	0.0238095
HSA-MIR-338-5P	SLC6A16	0.857143	0.0238095
HSA-MIR-338-5P	SLCO1B3	-0.857143	0.0238095
hsa-let-7c#	ANXA3	0.857143	0.0238095
hsa-let-7c#	SLC22A10	-0.857143	0.0238095
hsa-let-7c#	SLC25A43	0.857143	0.0238095
hsa-let-7c#	SLC26A2	0.857143	0.0238095
hsa-let-7c#	SLC44A1	-0.857143	0.0238095
hsa-miR-15b#	ABCD1	0.857143	0.0238095
hsa-miR-15b#	ATP2A2	0.857143	0.0238095
hsa-miR-15b#	ATP5G2	0.857143	0.0238095
hsa-miR-15b#	ATP5J	0.857143	0.0238095
hsa-miR-15b#	SLC11A2	-0.857143	0.0238095
hsa-miR-15b#	SLC17A2	0.857143	0.0238095
hsa-miR-15b#	TRPV3	0.857143	0.0238095
hsa-miR-627	SLC2A3	-0.857143	0.0238095
hsa-miR-627	SLC35E1	0.857143	0.0238095
hsa-miR-449b	AQP9	-0.857143	0.0238095
hsa-miR-449b	ATP11B	-0.857143	0.0238095
hsa-miR-449b	ATP6V0B	0.857143	0.0238095
hsa-miR-449b	ATP6V0E1	0.857143	0.0238095
hsa-miR-449b	KCNT2	-0.857143	0.0238095
hsa-miR-449b	MFSD5	0.857143	0.0238095
hsa-miR-449b	SCARB2	-0.857143	0.0238095
hsa-miR-449b	SCN9A	-0.857143	0.0238095
hsa-miR-449b	SLC22A23	-0.857143	0.0238095
hsa-miR-449b	SLC29A3	0.857143	0.0238095
hsa-miR-449b	SLC2A4RG	-0.857143	0.0238095
hsa-miR-449b	SLC35E2	-0.857143	0.0238095
hsa-miR-449b	SLC6A12	-0.857143	0.0238095
hsa-miR-206	ABCC2	-0.857143	0.0238095
hsa-miR-206	ABCF1	-0.857143	0.0238095
hsa-miR-206	MFSD9	-0.857143	0.0238095
hsa-miR-206	SLC12A7	-0.857143	0.0238095
hsa-miR-206	SLC20A1	-0.857143	0.0238095
hsa-miR-206	SLC22A18	-0.857143	0.0238095
hsa-miR-206	SLC28A1	-0.857143	0.0238095
hsa-miR-206	SLC35A1	0.857143	0.0238095
hsa-miR-206	SLC9A6	-0.857143	0.0238095
hsa-miR-206	TRPV1	-0.857143	0.0238095
HSA-MIR-1226#	ABCB10	0.857143	0.0238095
HSA-MIR-1226#	ABCC10	-0.857143	0.0238095
HSA-MIR-1226#	ANXA9	-0.857143	0.0238095
HSA-MIR-1226#	ATP13A2	0.857143	0.0238095
HSA-MIR-1226#	ATP5J	-0.857143	0.0238095
HSA-MIR-1226#	SCARB1	-0.857143	0.0238095
HSA-MIR-1226#	SLC10A1	-0.857143	0.0238095
HSA-MIR-1226#	SLC22A15	0.857143	0.0238095
HSA-MIR-1226#	SLC30A5	0.857143	0.0238095
hsa-miR-944	ABCC2	0.857143	0.0238095
hsa-miR-944	ABCC3	0.857143	0.0238095
hsa-miR-944	ABCC6	0.857143	0.0238095
hsa-miR-944	ABCF1	0.857143	0.0238095
hsa-miR-944	CACNA1H	-0.857143	0.0238095
hsa-miR-944	SLC12A8	0.857143	0.0238095
hsa-miR-944	SLC16A12	0.857143	0.0238095
hsa-miR-944	SLC17A9	0.857143	0.0238095
hsa-miR-944	SLC20A1	0.857143	0.0238095
hsa-miR-944	SLC22A18	0.857143	0.0238095
hsa-miR-944	SLC25A10	0.857143	0.0238095
hsa-miR-944	SLC35A3	-0.857143	0.0238095
hsa-miR-432#	ABCA7	-0.857143	0.0238095
hsa-miR-432#	ABCB7	0.857143	0.0238095
hsa-miR-432#	ATP1B3	0.857143	0.0238095
hsa-miR-432#	ATP5F1	0.857143	0.0238095
hsa-miR-432#	ATP5I	0.857143	0.0238095
hsa-miR-432#	SLC35B1	0.857143	0.0238095
hsa-miR-432#	SLC9A1	-0.857143	0.0238095
hsa-miR-548d-5p	ANXA3	0.857143	0.0238095
hsa-miR-548d-5p	ATP2B4	0.857143	0.0238095
hsa-miR-548d-5p	SLC12A7	0.857143	0.0238095
hsa-miR-548d-5p	SLC44A1	-0.857143	0.0238095
hsa-miR-548d-5p	SLC6A9	0.857143	0.0238095
hsa-miR-449	ATP5S	-0.857143	0.0238095
hsa-miR-449	PEX5	0.857143	0.0238095
hsa-miR-449	SLC16A1	-0.857143	0.0238095
hsa-miR-449	SLC30A2	-0.857143	0.0238095
hsa-let-7i#	PEX2	-0.857143	0.0238095
hsa-let-7i#	SLC15A3	0.857143	0.0238095
hsa-let-7i#	SLC7A1	0.857143	0.0238095
hsa-let-7i#	TAP2	0.857143	0.0238095
hsa-miR-367	ATP11A	0.857143	0.0238095
hsa-miR-367	ATP5C1	0.857143	0.0238095
hsa-miR-367	SCNM1	0.857143	0.0238095
hsa-miR-367	SLC2A3	0.857143	0.0238095
hsa-miR-367	SLC35E1	-0.857143	0.0238095
hsa-miR-323-3p	ABCC5	-0.857143	0.0238095
hsa-miR-323-3p	SLC10A7	-0.857143	0.0238095
hsa-miR-323-3p	SLC41A1	-0.857143	0.0238095
hsa-miR-323-3p	SLC7A6	-0.857143	0.0238095
hsa-miR-454#	KCNRG	-0.857143	0.0238095
hsa-miR-454#	SLC6A1	0.857143	0.0238095
hsa-miR-219-1-3p	ATP2C1	-0.857143	0.0238095
hsa-miR-219-1-3p	SLC29A2	0.857143	0.0238095
hsa-miR-219-1-3p	SLC35B4	-0.857143	0.0238095
hsa-miR-338-3p	ATPAF2	-0.857143	0.0238095
hsa-miR-338-3p	SLC39A1	-0.857143	0.0238095
hsa-miR-338-3p	SLC39A7	-0.857143	0.0238095
hsa-miR-338-3p	TAP2	-0.857143	0.0238095
hsa-miR-136#	SLC12A2	0.857143	0.0238095
hsa-miR-136#	SLC25A27	0.857143	0.0238095
hsa-miR-136#	SLC25A47	-0.857143	0.0238095
hsa-miR-136#	SLC30A7	0.857143	0.0238095
hsa-miR-136#	SLC50A1	-0.857143	0.0238095
hsa-miR-133a	ATP13A2	0.857143	0.0238095
hsa-miR-133a	ATP5E	-0.857143	0.0238095
hsa-miR-133a	ATP5H	-0.857143	0.0238095
hsa-miR-133a	KCNJ2	0.857143	0.0238095
hsa-miR-133a	SLC4A2	-0.857143	0.0238095
hsa-miR-133a	SLC7A2	0.857143	0.0238095
hsa-miR-17#	ABCB10	0.857143	0.0238095
hsa-miR-17#	ABCC10	-0.857143	0.0238095
hsa-miR-17#	ANXA9	-0.857143	0.0238095
hsa-miR-17#	ATP2A2	-0.857143	0.0238095
hsa-miR-17#	SLC2A6	-0.857143	0.0238095
hsa-miR-99b#	SLC26A6	0.857143	0.0238095
hsa-miR-99b#	SLC27A1	0.857143	0.0238095
hsa-miR-99b#	SLC2A9	0.857143	0.0238095
hsa-miR-99b#	SLC41A1	0.857143	0.0238095
hsa-miR-99b#	SLC43A2	-0.857143	0.0238095
hsa-miR-99b#	SLC7A6OS	0.857143	0.0238095
HSA-MIR-1271	ABCC9	-0.857143	0.0238095
HSA-MIR-1271	ATP5G1	-0.857143	0.0238095
HSA-MIR-1271	LAPTM5	-0.857143	0.0238095
HSA-MIR-1271	SLC17A1	-0.857143	0.0238095
HSA-MIR-1271	SLC35A4	-0.857143	0.0238095
HSA-MIR-1271	SLC38A1	-0.857143	0.0238095
hsa-miR-193a-3p	ABCB8	0.857143	0.0238095
hsa-miR-193a-3p	ATP6V0D1	0.857143	0.0238095
hsa-miR-193a-3p	ATPAF2	0.857143	0.0238095
hsa-miR-193a-3p	PEX6	0.857143	0.0238095
hsa-miR-193a-3p	SLC16A13	0.857143	0.0238095
hsa-miR-193a-3p	SLC25A28	0.857143	0.0238095
hsa-miR-193a-3p	SLC35C2	0.857143	0.0238095
hsa-miR-193a-3p	SLC38A9	0.857143	0.0238095
hsa-miR-193a-3p	SLC41A2	-0.857143	0.0238095
hsa-miR-193a-3p	SLC5A6	-0.857143	0.0238095
hsa-miR-193a-3p	SLC6A20	0.857143	0.0238095
hsa-miR-645	ATP5SL	0.857143	0.0238095
hsa-miR-645	ATP6V0B	0.857143	0.0238095
hsa-miR-645	ATP6V0E1	0.857143	0.0238095
hsa-miR-645	PEX13	-0.857143	0.0238095
hsa-miR-645	SLC25A38	0.857143	0.0238095
hsa-miR-135a	MFSD6	0.857143	0.0238095
hsa-miR-135a	SLC24A1	-0.857143	0.0238095
hsa-miR-135a	SLC29A1	-0.857143	0.0238095
hsa-miR-135a	SLC2A1	-0.857143	0.0238095
hsa-miR-34c	ABCB11	-0.857143	0.0238095
hsa-miR-34c	ATP1A1OS	-0.857143	0.0238095
hsa-miR-34c	PEX14	-0.857143	0.0238095
hsa-miR-34c	SLC35A4	-0.857143	0.0238095
hsa-miR-34c	SLC38A10	-0.857143	0.0238095
hsa-miR-34c	SLC41A2	0.857143	0.0238095
hsa-miR-34c	SLC43A3	-0.857143	0.0238095
hsa-miR-125b-1#	ABCC9	-0.857143	0.0238095
hsa-miR-125b-1#	ATP7B	-0.857143	0.0238095
hsa-miR-125b-1#	SLC27A4	-0.857143	0.0238095
hsa-miR-125b-1#	SLC35A4	-0.857143	0.0238095
hsa-miR-125b-1#	SLC35A5	-0.857143	0.0238095
hsa-miR-125b-1#	SLC38A1	-0.857143	0.0238095
hsa-miR-18a#	ABCA9	-0.857143	0.0238095
hsa-miR-18a#	ABCB7	0.857143	0.0238095
hsa-miR-18a#	ATP5F1	0.857143	0.0238095
hsa-miR-331-5p	ABCC4	0.857143	0.0238095
[truncated: 4,632 more rows]
