# Supplementary material for: Rifampin Regulation of Drug Transporters Gene Expression and the Association of MicroRNAs in Human Hepatocytes
Source: Front Pharmacol. 2016 Apr 26;7:111. doi: 10.3389/fphar.2016.00111 (PMC4845040; doi:10.3389/fphar.2016.00111)
Supplement: Supplementary file 7 [file Table7.XLSX]

## Sheet: 58 genes all isoforms
chromosome	promoter_start	promoter_end	gene_symbol	transcript_id	strand	PXR_peak_start	PXR_peak_end	peak_name	Distance from the Center of the PXR Binding Peak to the TSS
chr1	43422501	43426501	SLC2A1	ENST00000415851	-	43424055	43424490	2_PXR_Rif_175	228.5
chr1	43422502	43426502	SLC2A1	ENST00000426263	-	43424055	43424490	2_PXR_Rif_175	229.5
chr1	43422531	43426531	SLC2A1	ENST00000372500	-	43424055	43424490	2_PXR_Rif_175	258.5
chr1	48686357	48690357	SLC5A9	ENST00000425816	+	48686330	48686633	2_PXR_Rif_195	-1875.5
chr1	48686359	48690359	SLC5A9	ENST00000236495	+	48686330	48686633	2_PXR_Rif_195	-1877.5
chr1	48686379	48690379	SLC5A9	ENST00000493837	+	48686330	48686633	2_PXR_Rif_195	-1897.5
chr1	48686411	48690411	SLC5A9	ENST00000441260	+	48686330	48686633	2_PXR_Rif_195	-1929.5
chr1	94881933	94885933	ABCD3	ENST00000394233	+	94883419	94883981	2_PXR_Rif_288	-233
chr1	94881969	94885969	ABCD3	ENST00000454898	+	94883419	94883981	2_PXR_Rif_288	-269
chr1	94881971	94885971	ABCD3	ENST00000536817	+	94883419	94883981	2_PXR_Rif_288	-271
chr1	94882011	94886011	ABCD3	ENST00000370214	+	94883419	94883981	2_PXR_Rif_288	-311
chr1	94882035	94886035	ABCD3	ENST00000315713	+	94883419	94883981	2_PXR_Rif_288	-335
chr1	94882387	94886387	ABCD3	ENST00000468860	+	94883419	94883981	2_PXR_Rif_288	-687
chr1	116517119	116521119	SLC22A15	ENST00000369503	+	116519746	116520261	2_PXR_Rif_324	884.5
chr1	116517235	116521235	SLC22A15	ENST00000369502	+	116519746	116520261	2_PXR_Rif_324	768.5
chr1	150952493	150956493	ANXA9	ENST00000368947	+	150954138	150955043	2_PXR_Rif_351	97.5
chr1	150952725	150956725	ANXA9	ENST00000474997	+	150954138	150955043	2_PXR_Rif_351	-134.5
chr1	169072935	169076935	ATP1B1	ENST00000367816	+	169074609	169075306	2_PXR_Rif_411	22.5
chr1	169073561	169077561	ATP1B1	ENST00000367815	+	169074609	169075306	2_PXR_Rif_411	-603.5
chr1	169075145	169079145	ATP1B1	ENST00000494797	+	169074609	169075306	2_PXR_Rif_411	-2187.5
chr1	169075186	169079186	ATP1B1	ENST00000499679	+	169074609	169075306	2_PXR_Rif_411	-2228.5
chr1	220099945	220103945	SLC30A10	ENST00000366926	-	220099530	220100037	2_PXR_Rif_513	2161.5
chr1	220099945	220103945	SLC30A10	ENST00000366926	-	220101531	220102152	2_PXR_Rif_514	103.5
chr1	220099994	220103994	SLC30A10	ENST00000356609	-	220099530	220100037	2_PXR_Rif_513	2210.5
chr1	220099994	220103994	SLC30A10	ENST00000356609	-	220101531	220102152	2_PXR_Rif_514	152.5
chr10	81926844	81930844	ANXA11	ENST00000481805	-	81928836	81929233	2_PXR_Rif_767	-190.5
chr10	101540489	101544489	ABCC2	ENST00000370449	+	101542070	101542518	2_PXR_Rif_818	-195
chr10	101540520	101544520	ABCC2	ENST00000370434	+	101542070	101542518	2_PXR_Rif_818	-226
chr11	793007	797007	SLC25A22	ENST00000524891	-	794724	795383	2_PXR_Rif_905	-46.5
chr11	793176	797176	SLC25A22	ENST00000481290	-	794724	795383	2_PXR_Rif_905	122.5
chr11	793194	797194	SLC25A22	ENST00000527127	-	794724	795383	2_PXR_Rif_905	140.5
chr11	793287	797287	SLC25A22	ENST00000533385	-	794724	795383	2_PXR_Rif_905	233.5
chr11	793337	797337	SLC25A22	ENST00000527723	-	794724	795383	2_PXR_Rif_905	283.5
chr11	793395	797395	SLC25A22	ENST00000527734	-	794724	795383	2_PXR_Rif_905	341.5
chr11	793420	797420	SLC25A22	ENST00000526152	-	794724	795383	2_PXR_Rif_905	366.5
chr11	793439	797439	SLC25A22	ENST00000456706	-	794724	795383	2_PXR_Rif_905	385.5
chr11	793459	797459	SLC25A22	ENST00000528936	-	794724	795383	2_PXR_Rif_905	405.5
chr11	793678	797678	SLC25A22	ENST00000529066	-	794724	795383	2_PXR_Rif_905	624.5
chr11	793706	797706	SLC25A22	ENST00000531534	-	794724	795383	2_PXR_Rif_905	652.5
chr11	794201	798201	SLC25A22	ENST00000532459	-	794724	795383	2_PXR_Rif_905	1147.5
chr11	794241	798241	SLC25A22	ENST00000530360	-	794724	795383	2_PXR_Rif_905	1187.5
chr11	794251	798251	SLC25A22	ENST00000528606	-	794724	795383	2_PXR_Rif_905	1197.5
chr11	794256	798256	SLC25A22	ENST00000532361	-	794724	795383	2_PXR_Rif_905	1202.5
chr11	794362	798362	SLC25A22	ENST00000320230	-	794724	795383	2_PXR_Rif_905	1308.5
chr11	45935095	45939095	PEX16	ENST00000527371	-	45939043	45939690	2_PXR_Rif_1003	-2271.5
chr11	45937377	45941377	PEX16	ENST00000533151	-	45939043	45939690	2_PXR_Rif_1003	10.5
chr11	45937380	45941380	PEX16	ENST00000525229	-	45939043	45939690	2_PXR_Rif_1003	13.5
chr11	45937381	45941381	PEX16	ENST00000241041	-	45939043	45939690	2_PXR_Rif_1003	14.5
chr11	45937419	45941419	PEX16	ENST00000532554	-	45939043	45939690	2_PXR_Rif_1003	52.5
chr11	45937573	45941573	PEX16	ENST00000525192	-	45939043	45939690	2_PXR_Rif_1003	206.5
chr11	45937607	45941607	PEX16	ENST00000378750	-	45939043	45939690	2_PXR_Rif_1003	240.5
chr11	45937630	45941630	PEX16	ENST00000529030	-	45939043	45939690	2_PXR_Rif_1003	263.5
chr11	45937632	45941632	PEX16	ENST00000528674	-	45939043	45939690	2_PXR_Rif_1003	265.5
chr11	45938364	45942364	PEX16	ENST00000532681	-	45939043	45939690	2_PXR_Rif_1003	997.5
chr11	57265151	57269151	SLC43A1	ENST00000533515	-	57264860	57265292	2_PXR_Rif_1025	2075
chr11	62645894	62649894	SLC3A2	ENST00000544377	+	62648064	62648665	2_PXR_Rif_1050	470.5
chr11	62646344	62650344	SLC3A2	ENST00000338663	+	62648064	62648665	2_PXR_Rif_1050	20.5
chr11	62646368	62650368	SLC3A2	ENST00000541372	+	62648064	62648665	2_PXR_Rif_1050	-3.5
chr11	62647140	62651140	SLC3A2	ENST00000537508	+	62648064	62648665	2_PXR_Rif_1050	-775.5
chr11	62647170	62651170	SLC3A2	ENST00000541649	+	62648064	62648665	2_PXR_Rif_1050	-805.5
chr11	62647171	62651171	SLC3A2	ENST00000537839	+	62648064	62648665	2_PXR_Rif_1050	-806.5
chr11	62647181	62651181	SLC3A2	ENST00000538682	+	62648064	62648665	2_PXR_Rif_1050	-816.5
chr11	62647194	62651194	SLC3A2	ENST00000546253	+	62648064	62648665	2_PXR_Rif_1050	-829.5
chr11	62647197	62651197	SLC3A2	ENST00000536981	+	62648064	62648665	2_PXR_Rif_1050	-832.5
chr11	62647277	62651277	SLC3A2	ENST00000457660	+	62648064	62648665	2_PXR_Rif_1050	-912.5
chr11	62648247	62652247	SLC3A2	ENST00000546312	+	62648064	62648665	2_PXR_Rif_1050	-1882.5
chr11	62648433	62652433	SLC3A2	ENST00000541425	+	62648064	62648665	2_PXR_Rif_1050	-2068.5
chr11	74874919	74878919	SLCO2B1	ENST00000526839	+	74875694	74876376	2_PXR_Rif_1116	-884
chr12	1903116	1907116	CACNA2D4	ENST00000588896	-	1905107	1905622	2_PXR_Rif_1243	-248.5
chr12	1903116	1907116	CACNA2D4	ENST00000588896	-	1906433	1906977	2_PXR_Rif_1244	-1589
chr12	1904691	1908691	CACNA2D4	ENST00000536818	-	1905107	1905622	2_PXR_Rif_1243	1326.5
chr12	1904691	1908691	CACNA2D4	ENST00000536818	-	1906433	1906977	2_PXR_Rif_1244	-14
chr12	1904724	1908724	CACNA2D4	ENST00000543405	-	1905107	1905622	2_PXR_Rif_1243	1359.5
chr12	1904724	1908724	CACNA2D4	ENST00000543405	-	1906433	1906977	2_PXR_Rif_1244	19
chr12	1904827	1908827	CACNA2D4	ENST00000541444	-	1905107	1905622	2_PXR_Rif_1243	1462.5
chr12	1904827	1908827	CACNA2D4	ENST00000541444	-	1906433	1906977	2_PXR_Rif_1244	122
chr12	51982050	51986050	SCN8A	ENST00000546961	+	51984214	51984734	2_PXR_Rif_1347	424
chr12	51982710	51986710	SCN8A	ENST00000550891	+	51984214	51984734	2_PXR_Rif_1347	-236
chr12	51983020	51987020	SCN8A	ENST00000354534	+	51984214	51984734	2_PXR_Rif_1347	-546
chr12	90100609	90104609	ATP2B1	ENST00000428670	-	90103097	90103486	2_PXR_Rif_1418	-682.5
chr12	90101078	90105078	ATP2B1	ENST00000551310	-	90103097	90103486	2_PXR_Rif_1418	-213.5
chr12	105350067	105354067	SLC41A2	ENST00000432951	-	105352046	105352557	2_PXR_Rif_1457	-234.5
chr12	105350072	105354072	SLC41A2	ENST00000415674	-	105352046	105352557	2_PXR_Rif_1457	-229.5
chr12	105350098	105354098	SLC41A2	ENST00000433540	-	105352046	105352557	2_PXR_Rif_1457	-203.5
chr12	105350477	105354477	SLC41A2	ENST00000417469	-	105352046	105352557	2_PXR_Rif_1457	175.5
chr12	105350523	105354523	SLC41A2	ENST00000449866	-	105352046	105352557	2_PXR_Rif_1457	221.5
chr12	125322218	125326218	SCARB1	ENST00000541205	-	125322566	125323066	2_PXR_Rif_1534	1402
chr12	125322590	125326590	SCARB1	ENST00000540495	-	125322566	125323066	2_PXR_Rif_1534	1774
chr13	113342643	113346643	ATP11A	ENST00000487903	+	113343721	113344356	2_PXR_Rif_1691	-604.5
chr16	2388599	2392599	ABCA3	ENST00000563623	-	2390733	2391234	2_PXR_Rif_2073	-384.5
chr16	2388737	2392737	ABCA3	ENST00000301732	-	2390733	2391234	2_PXR_Rif_2073	-246.5
chr16	2388748	2392748	ABCA3	ENST00000382381	-	2390733	2391234	2_PXR_Rif_2073	-235.5
chr16	24855162	24859162	SLC5A11	ENST00000347898	+	24855706	24856187	2_PXR_Rif_2148	-1215.5
chr16	24855184	24859184	SLC5A11	ENST00000488922	+	24855706	24856187	2_PXR_Rif_2148	-1237.5
chr16	24855279	24859279	SLC5A11	ENST00000564125	+	24855706	24856187	2_PXR_Rif_2148	-1332.5
chr16	24855310	24859310	SLC5A11	ENST00000565769	+	24855706	24856187	2_PXR_Rif_2148	-1363.5
chr16	24855314	24859314	SLC5A11	ENST00000449109	+	24855706	24856187	2_PXR_Rif_2148	-1367.5
chr16	24855316	24859316	SLC5A11	ENST00000424767	+	24855706	24856187	2_PXR_Rif_2148	-1369.5
chr16	24855319	24859319	SLC5A11	ENST00000569520	+	24855706	24856187	2_PXR_Rif_2148	-1372.5
chr16	24855552	24859552	SLC5A11	ENST00000568579	+	24855706	24856187	2_PXR_Rif_2148	-1605.5
chr16	24855608	24859608	SLC5A11	ENST00000539472	+	24855706	24856187	2_PXR_Rif_2148	-1661.5
chr16	87868412	87872412	SLC7A5	ENST00000563489	-	87871577	87872016	2_PXR_Rif_2308	-1384.5
chr17	4839853	4843853	SLC25A11	ENST00000570543	-	4842920	4843433	2_PXR_Rif_2346	-1323.5
chr17	4841209	4845209	SLC25A11	ENST00000576951	-	4842920	4843433	2_PXR_Rif_2346	32.5
chr17	4841326	4845326	SLC25A11	ENST00000574710	-	4842920	4843433	2_PXR_Rif_2346	149.5
chr17	4841349	4845349	SLC25A11	ENST00000544061	-	4842920	4843433	2_PXR_Rif_2346	172.5
chr17	4841547	4845547	SLC25A11	ENST00000225665	-	4842920	4843433	2_PXR_Rif_2346	370.5
chr17	19434775	19438775	SLC47A1	ENST00000571335	+	19436451	19436975	2_PXR_Rif_2392	-62
chr17	19435141	19439141	SLC47A1	ENST00000436810	+	19436451	19436975	2_PXR_Rif_2392	-428
chr17	19435167	19439167	SLC47A1	ENST00000270570	+	19436451	19436975	2_PXR_Rif_2392	-454
chr17	19435173	19439173	SLC47A1	ENST00000574596	+	19436451	19436975	2_PXR_Rif_2392	-460
chr17	19435189	19439189	SLC47A1	ENST00000576095	+	19436451	19436975	2_PXR_Rif_2392	-476
chr17	19435191	19439191	SLC47A1	ENST00000497548	+	19436451	19436975	2_PXR_Rif_2392	-478
chr17	19435193	19439193	SLC47A1	ENST00000395585	+	19436451	19436975	2_PXR_Rif_2392	-480
chr17	48743791	48747791	ABCC3	ENST00000503304	+	48745139	48745736	2_PXR_Rif_2492	-353.5
chr17	67043499	67047499	ABCA9	ENST00000461623	-	67043643	67044200	2_PXR_Rif_2546	1577.5
chr17	68162814	68166814	KCNJ2	ENST00000535240	+	68165637	68166055	2_PXR_Rif_2549	1032
chr17	68163676	68167676	KCNJ2	ENST00000243457	+	68165637	68166055	2_PXR_Rif_2549	170
chr17	73041046	73045046	ATP5H	ENST00000538432	-	73042678	73043034	2_PXR_Rif_2570	190
chr17	73041046	73045046	ATP5H	ENST00000538432	-	73043038	73043370	2_PXR_Rif_2571	-158
chr17	73041059	73045059	ATP5H	ENST00000301587	-	73042678	73043034	2_PXR_Rif_2570	203
chr17	73041059	73045059	ATP5H	ENST00000301587	-	73043038	73043370	2_PXR_Rif_2571	-145
chr17	73041081	73045081	ATP5H	ENST00000344546	-	73042678	73043034	2_PXR_Rif_2570	225
chr17	73041081	73045081	ATP5H	ENST00000344546	-	73043038	73043370	2_PXR_Rif_2571	-123
chr17	74767179	74771179	MFSD11	ENST00000590070	+	74771017	74771611	2_PXR_Rif_2579	2135
chr17	79668404	79672404	SLC25A10	ENST00000541223	+	79670276	79670707	2_PXR_Rif_2608	87.5
chr17	80184908	80188908	SLC16A3	ENST00000582743	+	80188730	80189221	2_PXR_Rif_2616	2067.5
chr17	80184921	80188921	SLC16A3	ENST00000583444	+	80188730	80189221	2_PXR_Rif_2616	2054.5
chr17	80184931	80188931	SLC16A3	ENST00000584781	+	80188730	80189221	2_PXR_Rif_2616	2044.5
chr17	80184934	80188934	SLC16A3	ENST00000578684	+	80188730	80189221	2_PXR_Rif_2616	2041.5
chr17	80184936	80188936	SLC16A3	ENST00000577650	+	80188730	80189221	2_PXR_Rif_2616	2039.5
chr17	80184938	80188938	SLC16A3	ENST00000578574	+	80188730	80189221	2_PXR_Rif_2616	2037.5
chr17	80184944	80188944	SLC16A3	ENST00000579572	+	80188730	80189221	2_PXR_Rif_2616	2031.5
chr17	80184969	80188969	SLC16A3	ENST00000582715	+	80188730	80189221	2_PXR_Rif_2616	2006.5
chr17	80188108	80192108	SLC16A3	ENST00000580098	+	80188730	80189221	2_PXR_Rif_2616	-1132.5
chr17	80188144	80192144	SLC16A3	ENST00000392339	+	80188730	80189221	2_PXR_Rif_2616	-1168.5
chr18	76884267	76888267	ATP9B	ENST00000590608	+	76884768	76885158	2_PXR_Rif_2772	-1304
chr19	19172808	19176808	SLC25A42	ENST00000318596	+	19174061	19174603	2_PXR_Rif_2932	-476
chr19	19172827	19176827	SLC25A42	ENST00000597661	+	19174061	19174603	2_PXR_Rif_2932	-495
chr19	19204752	19208752	SLC25A42	ENST00000594070	+	19207814	19208400	2_PXR_Rif_2933	1355
chr2	65213611	65217611	SLC1A4	ENST00000493121	+	65216875	65217291	2_PXR_Rif_3227	1472
chr2	65213624	65217624	SLC1A4	ENST00000471551	+	65216875	65217291	2_PXR_Rif_3227	1459
chr2	65214535	65218535	SLC1A4	ENST00000234256	+	65216875	65217291	2_PXR_Rif_3227	548
chr2	113401434	113405434	SLC20A1	ENST00000272542	+	113402668	113403224	2_PXR_Rif_3321	-488
chr2	113403024	113407024	SLC20A1	ENST00000423633	+	113402668	113403224	2_PXR_Rif_3321	-2078
chr2	113403200	113407200	SLC20A1	ENST00000498224	+	113402668	113403224	2_PXR_Rif_3321	-2254
chr2	176044392	176048392	ATP5G3	ENST00000392541	-	176046283	176046712	2_PXR_Rif_3421	-105.5
chr2	176044424	176048424	ATP5G3	ENST00000472782	-	176046283	176046712	2_PXR_Rif_3421	-73.5
chr2	176044439	176048439	ATP5G3	ENST00000409194	-	176046283	176046712	2_PXR_Rif_3421	-58.5
chr20	4878294	4882294	SLC23A2	ENST00000423430	-	4879239	4879574	2_PXR_Rif_3591	887.5
chr20	4980146	4984146	SLC23A2	ENST00000338244	-	4980923	4981384	2_PXR_Rif_3593	992.5
chr20	4980154	4984154	SLC23A2	ENST00000424750	-	4980923	4981384	2_PXR_Rif_3593	1000.5
chr20	45336126	45340126	SLC2A10	ENST00000359271	+	45338032	45338469	2_PXR_Rif_3694	124.5
chr20	45336338	45340338	SLC2A10	ENST00000486000	+	45338032	45338469	2_PXR_Rif_3694	-87.5
chr21	35443870	35447870	SLC5A3	ENST00000381151	+	35445658	35446151	2_PXR_Rif_3795	34.5
chr22	18558689	18562689	PEX26	ENST00000329627	+	18558565	18559124	2_PXR_Rif_3849	-1844.5
chr22	18558774	18562774	PEX26	ENST00000399744	+	18558565	18559124	2_PXR_Rif_3849	-1929.5
chr22	18558781	18562781	PEX26	ENST00000474897	+	18558565	18559124	2_PXR_Rif_3849	-1936.5
chr22	19163994	19167994	SLC25A1	ENST00000461267	-	19165757	19166294	2_PXR_Rif_3855	-31.5
chr22	19164035	19168035	SLC25A1	ENST00000451283	-	19165757	19166294	2_PXR_Rif_3855	9.5
chr22	19164149	19168149	SLC25A1	ENST00000468824	-	19165757	19166294	2_PXR_Rif_3855	123.5
chr22	19164253	19168253	SLC25A1	ENST00000470922	-	19165757	19166294	2_PXR_Rif_3855	227.5
chr22	19164344	19168344	SLC25A1	ENST00000215882	-	19165757	19166294	2_PXR_Rif_3855	318.5
chr4	77086018	77090018	SCARB2	ENST00000511129	-	77086862	77087276	2_PXR_Rif_4526	949
chr4	77114999	77118999	SCARB2	ENST00000502908	-	77116955	77117502	2_PXR_Rif_4527	-229.5
chr4	77132754	77136754	SCARB2	ENST00000509994	-	77134991	77135548	2_PXR_Rif_4528	-515.5
chr4	77132757	77136757	SCARB2	ENST00000452464	-	77134991	77135548	2_PXR_Rif_4528	-512.5
chr4	77133047	77137047	SCARB2	ENST00000264896	-	77134991	77135548	2_PXR_Rif_4528	-222.5
chr4	103264297	103268297	SLC39A8	ENST00000394833	-	103265585	103266185	2_PXR_Rif_4563	412
chr4	103264363	103268363	SLC39A8	ENST00000424970	-	103265585	103266185	2_PXR_Rif_4563	478
chr4	103264595	103268595	SLC39A8	ENST00000514000	-	103265585	103266185	2_PXR_Rif_4563	710
chr4	103264632	103268632	SLC39A8	ENST00000356736	-	103265585	103266185	2_PXR_Rif_4563	747
chr4	103264640	103268640	SLC39A8	ENST00000512657	-	103265585	103266185	2_PXR_Rif_4563	755
chr4	147440870	147444870	SLC10A7	ENST00000507030	-	147442986	147443534	2_PXR_Rif_4616	-390
chr4	147440983	147444983	SLC10A7	ENST00000511315	-	147442986	147443534	2_PXR_Rif_4616	-277
chr4	147440992	147444992	SLC10A7	ENST00000264986	-	147442986	147443534	2_PXR_Rif_4616	-268
chr4	147441026	147445026	SLC10A7	ENST00000507560	-	147442986	147443534	2_PXR_Rif_4616	-234
chr4	147441048	147445048	SLC10A7	ENST00000394059	-	147442986	147443534	2_PXR_Rif_4616	-212
chr4	147441075	147445075	SLC10A7	ENST00000502607	-	147442986	147443534	2_PXR_Rif_4616	-185
chr4	147441086	147445086	SLC10A7	ENST00000335472	-	147442986	147443534	2_PXR_Rif_4616	-174
chr4	147441117	147445117	SLC10A7	ENST00000432059	-	147442986	147443534	2_PXR_Rif_4616	-143
chr4	147441124	147445124	SLC10A7	ENST00000394062	-	147442986	147443534	2_PXR_Rif_4616	-136
chr4	186062395	186066395	SLC25A4	ENST00000281456	+	186064152	186064668	2_PXR_Rif_4666	15
chr4	186062432	186066432	SLC25A4	ENST00000491736	+	186064152	186064668	2_PXR_Rif_4666	-22
chr5	149338300	149342300	SLC26A2	ENST00000286298	+	149339639	149340181	2_PXR_Rif_4920	-390
chr5	149338348	149342348	SLC26A2	ENST00000433184	+	149339639	149340181	2_PXR_Rif_4920	-438
chr5	150482834	150486834	ANXA6	ENST00000522664	-	150484232	150484797	2_PXR_Rif_4925	319.5
chr5	150535309	150539309	ANXA6	ENST00000517486	-	150536977	150537511	2_PXR_Rif_4926	65
chr5	150535314	150539314	ANXA6	ENST00000377751	-	150536977	150537511	2_PXR_Rif_4926	70
chr5	150535322	150539322	ANXA6	ENST00000521512	-	150536977	150537511	2_PXR_Rif_4926	78
chr5	150535323	150539323	ANXA6	ENST00000519610	-	150536977	150537511	2_PXR_Rif_4926	79
chr5	150535327	150539327	ANXA6	ENST00000517677	-	150536977	150537511	2_PXR_Rif_4926	83
chr5	150535329	150539329	ANXA6	ENST00000519644	-	150536977	150537511	2_PXR_Rif_4926	85
chr5	150535347	150539347	ANXA6	ENST00000520378	-	150536977	150537511	2_PXR_Rif_4926	103
chr5	150535444	150539444	ANXA6	ENST00000354546	-	150536977	150537511	2_PXR_Rif_4926	200
chr6	33166222	33170222	SLC39A7	ENST00000444757	+	33167575	33168032	2_PXR_Rif_5088	-418.5
chr6	33166603	33170603	SLC39A7	ENST00000374675	+	33167575	33168032	2_PXR_Rif_5088	-799.5
chr6	33166650	33170650	SLC39A7	ENST00000374677	+	33167575	33168032	2_PXR_Rif_5088	-846.5
chr6	43393104	43397104	ABCC10	ENST00000372515	+	43395477	43395968	2_PXR_Rif_5127	618.5
chr6	43393286	43397286	ABCC10	ENST00000502549	+	43395477	43395968	2_PXR_Rif_5127	436.5
chr6	43393292	43397292	ABCC10	ENST00000372530	+	43395477	43395968	2_PXR_Rif_5127	430.5
chr6	43393594	43397594	ABCC10	ENST00000443426	+	43395477	43395968	2_PXR_Rif_5127	128.5
chr6	44185242	44189242	SLC29A1	ENST00000393844	+	44188886	44189428	2_PXR_Rif_5132	1915
chr6	44185373	44189373	SLC29A1	ENST00000313248	+	44188886	44189428	2_PXR_Rif_5132	1784
chr6	44185393	44189393	SLC29A1	ENST00000427851	+	44188886	44189428	2_PXR_Rif_5132	1764
chr6	44189302	44193302	SLC29A1	ENST00000371755	+	44188886	44189428	2_PXR_Rif_5132	-2145
chr6	44189351	44193351	SLC29A1	ENST00000371731	+	44188886	44189428	2_PXR_Rif_5132	-2194
chr6	44189363	44193363	SLC29A1	ENST00000393841	+	44188886	44189428	2_PXR_Rif_5132	-2206
chr6	74361697	74365697	SLC17A5	ENST00000393019	-	74363342	74363865	2_PXR_Rif_5169	93.5
chr6	74361879	74365879	SLC17A5	ENST00000355773	-	74363342	74363865	2_PXR_Rif_5169	275.5
chr6	160767300	160771300	SLC22A3	ENST00000275300	+	160770990	160771489	2_PXR_Rif_5302	1939.5
chr6	160767425	160771425	SLC22A3	ENST00000392145	+	160770990	160771489	2_PXR_Rif_5302	1814.5
chr7	87102782	87106782	ABCB4	ENST00000453593	-	87104864	87105331	2_PXR_Rif_5483	-315.5
chr7	87102789	87106789	ABCB4	ENST00000473795	-	87104864	87105331	2_PXR_Rif_5483	-308.5
chr7	87102976	87106976	ABCB4	ENST00000359206	-	87104864	87105331	2_PXR_Rif_5483	-121.5
chr7	87103020	87107020	ABCB4	ENST00000358400	-	87104864	87105331	2_PXR_Rif_5483	-77.5
chr7	87103056	87107056	ABCB4	ENST00000265723	-	87104864	87105331	2_PXR_Rif_5483	-41.5
chr7	140096258	140100258	SLC37A3	ENST00000340308	-	140098081	140098551	2_PXR_Rif_5598	-58
chr7	140096279	140100279	SLC37A3	ENST00000462881	-	140098081	140098551	2_PXR_Rif_5598	-37
chr7	140096282	140100282	SLC37A3	ENST00000490760	-	140098081	140098551	2_PXR_Rif_5598	-34
chr7	140096290	140100290	SLC37A3	ENST00000477571	-	140098081	140098551	2_PXR_Rif_5598	-26
chr7	140096303	140100303	SLC37A3	ENST00000447932	-	140098081	140098551	2_PXR_Rif_5598	-13
chr7	140096305	140100305	SLC37A3	ENST00000464865	-	140098081	140098551	2_PXR_Rif_5598	-11
chr7	140096308	140100308	SLC37A3	ENST00000495257	-	140098081	140098551	2_PXR_Rif_5598	-8
chr7	140096309	140100309	SLC37A3	ENST00000460560	-	140098081	140098551	2_PXR_Rif_5598	-7
chr7	140096333	140100333	SLC37A3	ENST00000469193	-	140098081	140098551	2_PXR_Rif_5598	17
chr7	140096350	140100350	SLC37A3	ENST00000326232	-	140098081	140098551	2_PXR_Rif_5598	34
chr7	140096351	140100351	SLC37A3	ENST00000461089	-	140098081	140098551	2_PXR_Rif_5598	35
chr8	42394198	42398198	SLC20A2	ENST00000518717	-	42395787	42396220	2_PXR_Rif_5726	194.5
chr8	42394352	42398352	SLC20A2	ENST00000521455	-	42395787	42396220	2_PXR_Rif_5726	348.5
chr8	42394647	42398647	SLC20A2	ENST00000523340	-	42395787	42396220	2_PXR_Rif_5726	643.5
chr8	42394656	42398656	SLC20A2	ENST00000520179	-	42395787	42396220	2_PXR_Rif_5726	652.5
chr8	42394725	42398725	SLC20A2	ENST00000518384	-	42395787	42396220	2_PXR_Rif_5726	721.5
chr8	42394855	42398855	SLC20A2	ENST00000524237	-	42395787	42396220	2_PXR_Rif_5726	851.5
chr8	42395070	42399070	SLC20A2	ENST00000342228	-	42395787	42396220	2_PXR_Rif_5726	1066.5
chr9	139920624	139924624	ABCA2	ENST00000492260	-	139921141	139921666	2_PXR_Rif_6178	1220.5
chr9	139920631	139924631	ABCA2	ENST00000464876	-	139921141	139921666	2_PXR_Rif_6178	1227.5
chr9	139920637	139924637	ABCA2	ENST00000494046	-	139921141	139921666	2_PXR_Rif_6178	1233.5
chr9	139920643	139924643	ABCA2	ENST00000341511	-	139921141	139921666	2_PXR_Rif_6178	1239.5
chr9	139920741	139924741	ABCA2	ENST00000265662	-	139921141	139921666	2_PXR_Rif_6178	1337.5
chr9	139921260	139925260	ABCA2	ENST00000425423	-	139921141	139921666	2_PXR_Rif_6178	1856.5
chr9	139921326	139925326	ABCA2	ENST00000398207	-	139921141	139921666	2_PXR_Rif_6178	1922.5
chr9	139921330	139925330	ABCA2	ENST00000476211	-	139921141	139921666	2_PXR_Rif_6178	1926.5
chr9	139921368	139925368	ABCA2	ENST00000459850	-	139921141	139921666	2_PXR_Rif_6178	1964.5
chrX	118600363	118604363	SLC25A5	ENST00000317881	+	118602789	118603366	2_PXR_Rif_6257	714.5
chrX	118600385	118604385	SLC25A5	ENST00000475354	+	118602789	118603366	2_PXR_Rif_6257	692.5
chrX	118601240	118605240	SLC25A5	ENST00000460013	+	118602789	118603366	2_PXR_Rif_6257	-162.5
chrX	118602225	118606225	SLC25A5	ENST00000463551	+	118602789	118603366	2_PXR_Rif_6257	-1147.5
